# Supplementary material for: CytoLNCpred-a computational method for predicting cytoplasm associated long non-coding RNAs in 15 cell-lines
Source: Front Bioinform. 2025 May 26;5:1585794. doi: 10.3389/fbinf.2025.1585794 (PMC12146324; doi:10.3389/fbinf.2025.1585794)
Supplement: Supplementary file 1 [file Table1.xlsx]

## Sheet: Table S1
Supplementary Table S1 - A brief explanation of the biological significance of the features generated by Nfeature
Category	Feature Name	Abbreviation	Biological Significance
Composition	Mononucleotide Composition	CDK_A,C,G,T/U	GC-content affects DNA stability; AT-rich regions in promoters; U-content affects RNA folding
	Dinucleotide Composition	CDK_AA-TT/UU	CpG islands (methylation sites); TA dimers (UV damage hotspots)
	Trinucleotide Composition	CDK_AAA-TTT	Codon usage bias; trinucleotide repeat disorders (e.g., Huntington's)
	Reverse Complement Composition	RDK	Identifies palindromic sequences (restriction sites, RNA hairpins)
	Nucleotide Repeat Index	NRI_A,C,G,T/U	Microsatellite instability (cancer); telomeric repeats; poly-A tails
	Distance Distribution	DDN_A,C,G,T/U	Nucleosome positioning (~10.4bp periodicity); TF binding spacing constraints
	Sequence Entropy	ES	Low entropy = conserved regions (exons); High entropy = variable regions
	Nucleotide-level Entropy	EN_NL_A,C,G,T/U	Mutation hotspots (e.g., CpG deamination); conserved regulatory motifs
Correlation	Dinucleotide Auto-Correlation	DAC_p1–p38	DNA structural features like base stacking (p1), protein-induced deformability (p2)
	Trinucleotide Auto-Correlation	TAC_p1–p12	Captures nucleosome positioning patterns (DNA only)
	Dinucleotide Cross-Correlation	DCC	Encodes cooperative binding such as transcription factor interactions
	Auto-Cross Correlation	DACC / TACC	Useful for chromatin accessibility prediction

## Sheet: Table S2
Supplementary Table S2 - Properties used by Nfeature for calculating correlation features and their biological implication
Property Symbol	Property Name	Biological Relevance
p1	Adenine Content	Influences RNA structure
p2	Cytosine Content	Affects RNA stability
p3	Enthalpy	Measures RNA folding energy
p4	Enthalpy2	Secondary enthalpy measure
p5	Entropy	Predicts RNA flexibility
p6	Entropy2	Secondary entropy measure
p7	Free Energy	Predicts RNA stability
p8	Free Energy2	Secondary free energy measure
p9	GC Content	Correlates with RNA stability
p10	Guanine Content	Influences G-quadruplex formation
p11	Hydrophilicity	Affects RNA-protein interactions
p12	Hydrophilicity2	Secondary hydrophilicity measure
p13	Keto (GT) Content	Influences RNA secondary structure
p14	Purine (AG) Content	Affects RNA-protein binding
p15	Rise	RNA helical rise
p16	Roll	RNA base-pair roll
p17	Shift	RNA base-pair shift
p18	Slide	RNA base-pair slide
p19	Stacking Energy	Influences RNA stability
p20	Thymine Content	(In DNA; replaced by Uracil in RNA)
p21	Tilt	RNA base-pair tilt
p22	Twist	RNA helical twist

## Sheet: Table S3
Supplementary Table S3 - Correlation of composition-based features with the CNRCI values for 15 cell-lines
	SK.N.DZ	HeLa.S3	HUVEC	NHEK	GM12878	IMR.90	A549	MCF.7	NCI.H460	SK.MEL.5	H1.hESC	HT1080	K562	HepG2	SK.N.SH	Max	Min	Diff
CDK_C	0.00888489	-0.263566	0.195832	0.0928561	0.083411	0.0251036	-0.122661	0.178853	0.0284216	0.138691	-0.336277	0.163436	0.00427213	0.0130643	-0.0987813	0.195832	-0.336277	0.532109
CDK_GC	-0.00302116	-0.277928	0.249896	0.115766	0.118546	0.132469	-0.0416738	0.222121	0.00520472	0.161611	-0.270889	0.194266	0.0213429	0.0808248	-0.043723	0.249896	-0.277928	0.527823
CDK_CGG	0.0757212	-0.175856	0.330544	0.209436	0.172079	0.29026	0.158111	0.301409	0.0364938	0.184009	-0.0926882	0.247505	0.100435	0.218076	0.109137	0.330544	-0.175856	0.506399
CDK_AT	-0.0069939	0.31038	-0.192395	-0.0754462	-0.112985	-0.0377236	0.0896128	-0.186108	0.0110619	-0.129024	0.312201	-0.159054	-0.00628013	-0.0382655	0.089577	0.312201	-0.192395	0.504596
CDK_TA	0.0188982	0.31305	-0.144873	-0.0353625	-0.0821632	0.0441187	0.135735	-0.134482	0.0328625	-0.102925	0.35816	-0.141666	0.0172989	-0.00267605	0.141966	0.35816	-0.144873	0.503032
CDK_GCC	-0.0394749	-0.280082	0.213231	0.0746798	0.0748236	0.0461478	-0.0966844	0.174534	-0.00812183	0.141787	-0.288358	0.138367	-0.0126189	0.0218207	-0.0760519	0.213231	-0.288358	0.50159
CDK_GGC	-0.030081	-0.300093	0.201092	0.088653	0.0929959	0.0364896	-0.0764304	0.170536	-0.0500991	0.117583	-0.269838	0.127278	-0.0174983	0.0400432	-0.0817601	0.201092	-0.300093	0.501185
CDK_CG	0.119332	-0.154176	0.3429	0.217364	0.200039	0.291518	0.180858	0.328121	0.0799034	0.224928	-0.0795656	0.280361	0.132655	0.249762	0.125882	0.3429	-0.154176	0.497076
CDK_G	-0.0681659	-0.320066	0.17637	0.077153	0.0916777	0.0229542	-0.0443138	0.156936	-0.0872832	0.096776	-0.246553	0.1384	-0.0228705	0.055456	-0.089337	0.17637	-0.320066	0.496435
CDK_T	0.0210316	0.255803	-0.220006	-0.155367	-0.109957	-0.11589	0.0400426	-0.19283	0.0187039	-0.168048	0.275133	-0.202385	-0.00424019	-0.0795689	0.0449233	0.275133	-0.220006	0.495138
CDK_CC	-0.0250622	-0.272608	0.160536	0.0839486	0.049921	-0.0337396	-0.128261	0.142552	0.00711882	0.112477	-0.323298	0.128505	-0.0245994	-0.0180516	-0.128651	0.160536	-0.323298	0.483834
CDK_GG	-0.0974008	-0.322315	0.160043	0.077683	0.04846	-0.0439696	-0.0719881	0.127643	-0.110211	0.0802747	-0.257619	0.105737	-0.0579543	0.0307337	-0.114103	0.160043	-0.322315	0.482358
CDK_TTA	0.0394614	0.250564	-0.138065	-0.0513083	-0.0909692	0.0773413	0.142888	-0.124903	0.0451772	-0.0979272	0.338549	-0.142687	0.0371838	0.0115579	0.125599	0.338549	-0.142687	0.481235
CDK_TAT	-0.0103404	0.252059	-0.16391	-0.0642058	-0.114169	-0.0339715	0.0895058	-0.140784	0.0141467	-0.119879	0.316533	-0.152819	-0.00212971	-0.0382034	0.0939355	0.316533	-0.16391	0.480443
CDK_TT	0.0635734	0.267033	-0.162777	-0.107047	-0.0811919	-0.0229811	0.123522	-0.133533	0.0393503	-0.143284	0.30347	-0.170161	0.0263003	-0.00967472	0.0949202	0.30347	-0.170161	0.473632
CDK_GCG	0.108718	-0.132094	0.340413	0.231076	0.1866	0.299681	0.198533	0.322085	0.0613601	0.198825	-0.0399066	0.27712	0.129624	0.239032	0.147506	0.340413	-0.132094	0.472507
CDK_ATT	0.0491342	0.280656	-0.152443	-0.0613799	-0.0918639	0.0518851	0.156554	-0.141761	0.0556893	-0.120083	0.319478	-0.128226	0.0180888	0.0109959	0.107202	0.319478	-0.152443	0.471921
CDK_CCG	0.0832221	-0.14667	0.318828	0.220417	0.165161	0.270817	0.14708	0.289667	0.0762217	0.22125	-0.0976174	0.243748	0.109188	0.205611	0.0948548	0.318828	-0.14667	0.465498
CDK_TAA	0.0452105	0.285352	-0.111762	-0.0102061	-0.0570042	0.117933	0.156381	-0.124126	0.0455236	-0.0561153	0.336273	-0.105397	0.026979	0.0208681	0.150037	0.336273	-0.124126	0.460398
CDK_CAT	-0.0922116	0.231135	-0.227935	-0.131183	-0.144178	-0.195015	-0.0980001	-0.221432	0.0251993	-0.142254	0.0820845	-0.167467	-0.0640084	-0.133382	-0.0389066	0.231135	-0.227935	0.45907
CDK_TTT	0.0585404	0.249172	-0.139964	-0.0996167	-0.0539558	-0.0136479	0.122755	-0.114148	0.0217077	-0.133685	0.279027	-0.179154	0.0324655	-0.00501387	0.0920664	0.279027	-0.179154	0.458181
CDK_AAT	0.0426554	0.320265	-0.114515	-0.00749456	-0.0670302	0.110919	0.160408	-0.129334	0.0271715	-0.0601662	0.326481	-0.105135	0.0315899	0.0303351	0.140671	0.326481	-0.129334	0.455815
CDK_A	0.0381493	0.320142	-0.133697	0.00402539	-0.0563911	0.0846534	0.132678	-0.133432	0.0382881	-0.0566495	0.298809	-0.0790303	0.0239953	0.020758	0.140921	0.320142	-0.133697	0.453839
CDK_ATA	-0.0150418	0.292985	-0.131442	-0.0186982	-0.0923956	-0.00434729	0.108386	-0.128906	0.0143628	-0.0944096	0.31703	-0.128574	-0.00935103	-0.00818492	0.119552	0.31703	-0.131442	0.448472
CDK_CGC	0.109594	-0.124017	0.322683	0.222349	0.180745	0.272074	0.169037	0.301523	0.085376	0.233463	-0.0670772	0.265027	0.120097	0.229087	0.128113	0.322683	-0.124017	0.4467
CDK_GGG	-0.137136	-0.30079	0.136481	0.0751596	0.000596279	-0.0947167	-0.07515	0.0914257	-0.137085	0.0522187	-0.247731	0.0745796	-0.0886213	-0.00344157	-0.124604	0.136481	-0.30079	0.437271
CDK_TAC	0.0317057	0.334389	-0.0548848	0.0107736	-0.0361474	0.0520887	0.111979	-0.068197	0.061144	-0.0865002	0.285521	-0.0997176	0.0850626	0.045602	0.138963	0.334389	-0.0997176	0.434106
CDK_GTA	-0.00432545	0.244063	-0.127185	-0.0416232	-0.0414418	0.00239108	0.0898504	-0.111508	0.0259855	-0.0804625	0.306745	-0.115422	-0.0209269	-0.00913896	0.122133	0.306745	-0.127185	0.43393
CDK_TCG	0.169108	-0.135286	0.272154	0.119866	0.183165	0.233332	0.168033	0.295339	0.078177	0.178276	-0.0615245	0.253875	0.110837	0.239044	0.0849791	0.295339	-0.135286	0.430626
CDK_ATG	-0.0742314	0.194041	-0.206407	-0.113615	-0.100798	-0.144111	-0.0675267	-0.222674	-0.0714833	-0.0980074	0.147579	-0.189475	-0.0685181	-0.115476	-0.0199111	0.194041	-0.222674	0.416714
CDK_AGC	-0.0440425	-0.213885	0.13852	0.0665955	0.0620188	0.023503	-0.127227	0.109738	0.00392392	0.0906077	-0.276749	0.125198	-0.051659	-0.0268613	-0.0831186	0.13852	-0.276749	0.415269
CDK_CCC	-0.0547621	-0.263199	0.125425	0.0878231	0.014745	-0.0440787	-0.113476	0.110172	-0.000439377	0.0988525	-0.288933	0.107767	-0.0265341	-0.0300913	-0.132061	0.125425	-0.288933	0.414358
CDK_CGA	0.202521	-0.0834036	0.328258	0.181442	0.234278	0.30747	0.217443	0.329913	0.118947	0.21163	-0.0330445	0.292601	0.171526	0.269853	0.147893	0.329913	-0.0834036	0.413317
CDK_GTT	0.0816931	0.164399	-0.129842	-0.128485	-0.0428647	-0.0660792	0.0922776	-0.0926828	0.0234996	-0.153871	0.250761	-0.138482	-0.00506063	-0.00369761	0.0587434	0.250761	-0.153871	0.404632
CDK_AA	0.0876526	0.32344	-0.0669288	0.0391768	-0.0220236	0.181829	0.203477	-0.0750798	0.077705	-0.00330324	0.326225	-0.0110313	0.0648237	0.0753825	0.18507	0.326225	-0.0750798	0.401305
CDK_TTG	0.0803193	0.226773	-0.147422	-0.134382	-0.039998	-0.0938343	0.0836581	-0.13736	0.0450401	-0.170519	0.230339	-0.130957	0.00638786	-0.00412109	0.0232314	0.230339	-0.170519	0.400858
CDK_AGT	-0.0128265	0.161843	-0.160576	-0.0607746	-0.0413338	-0.0390449	0.0187403	-0.12508	-0.00823629	-0.197195	0.201004	-0.153349	-0.0431274	-0.077649	0.0464173	0.201004	-0.197195	0.398199
CDK_TCC	0.0538543	-0.191279	0.0700042	0.0279347	0.0294716	-0.116987	-0.123539	0.089103	0.0550371	0.0425568	-0.271611	0.123118	-0.0463351	-0.0261333	-0.124008	0.123118	-0.271611	0.39473
CDK_TAG	0.00612527	0.204185	-0.140103	-0.0259114	-0.0373958	0.0138844	0.100171	-0.0932525	-0.00866437	-0.111717	0.251985	-0.127444	-0.0437013	-0.0202774	0.101989	0.251985	-0.140103	0.392089
CDK_ACG	0.12011	-0.117404	0.26466	0.127641	0.206077	0.165433	0.105872	0.25706	0.0937163	0.215459	-0.100386	0.267913	0.122618	0.216083	0.104821	0.267913	-0.117404	0.385317
CDK_CTA	0.0589494	0.28628	-0.0867726	0.00529647	-0.0102584	0.0773109	0.10836	-0.0715003	0.028373	-0.0810457	0.223908	-0.0840792	0.054484	-0.0112215	0.104559	0.28628	-0.0867726	0.373053
CDK_CGT	0.10135	-0.128782	0.217739	0.119726	0.147164	0.0913165	0.106029	0.244205	0.0884974	0.187557	-0.0689733	0.232156	0.101945	0.175303	0.0553779	0.244205	-0.128782	0.372987
CDK_CAC	-0.0349893	-0.123199	0.0257327	-0.0145962	-0.0119567	-0.0991929	-0.224457	-0.0151713	-0.0606608	0.0871552	-0.282837	0.00282473	-0.0489239	-0.0654261	-0.141595	0.0871552	-0.282837	0.369992
CDK_CTC	0.0646516	-0.18172	0.090795	-0.0133294	0.0459063	-0.0851399	-0.169864	0.0678961	0.0359154	0.0683294	-0.276994	0.076476	-0.0466159	-0.0637613	-0.128869	0.090795	-0.276994	0.367789
CDK_GAT	-0.00837812	0.138011	-0.158777	-0.0850462	-0.0256337	-0.0616765	0.0695816	-0.145504	-0.0696543	-0.181377	0.186305	-0.112316	-0.00854607	-0.00798707	0.0164069	0.186305	-0.181377	0.367682
CDK_TGT	-0.0431117	0.092409	-0.205004	-0.196851	-0.0875816	-0.174176	-0.0750813	-0.217676	-0.0407229	-0.108231	0.149499	-0.184752	-0.0188033	-0.159121	-0.0520614	0.149499	-0.217676	0.367175
CDK_CAG	-0.118321	-0.275449	-0.0219829	-0.0397481	-0.0208609	-0.210557	-0.27351	-0.020497	-0.0799011	0.0180548	-0.346036	-0.0295631	-0.120484	-0.159063	-0.215019	0.0180548	-0.346036	0.364091
CDK_ATC	-0.0293779	0.192714	-0.16836	-0.0866145	-0.0781485	-0.099647	-0.00380764	-0.108251	-0.0111506	-0.136806	0.10742	-0.0807393	0.0391425	-0.0566509	0.0166927	0.192714	-0.16836	0.361074
CDK_GCT	-0.0581763	-0.22936	0.0565127	-0.0508683	0.0175112	-0.0773038	-0.208152	0.0653201	-0.0518937	0.067138	-0.29241	0.0433146	-0.0457294	-0.0533545	-0.16106	0.067138	-0.29241	0.359548
CDK_CCA	-0.0712578	-0.190728	-0.0164763	-0.0266688	-0.0322716	-0.208573	-0.25652	-0.0210598	-0.0422385	0.0223631	-0.333522	-0.0005499	-0.0988257	-0.122066	-0.20386	0.0223631	-0.333522	0.355885
CDK_CCT	-0.0379025	-0.23423	0.037352	-0.0612732	0.0128086	-0.23031	-0.237927	0.0323947	-0.0154277	-0.000202253	-0.31073	0.0201273	-0.0804075	-0.126306	-0.193816	0.037352	-0.31073	0.348082
CDK_AGG	-0.0949385	-0.280799	0.0443822	0.0246869	-0.000298475	-0.141553	-0.140796	0.0286653	-0.0939819	0.0650076	-0.236996	0.051577	-0.0856484	-0.0311071	-0.160031	0.0650076	-0.280799	0.345807
CDK_AAA	0.114983	0.288876	-0.0363622	0.0519939	0.00330613	0.196014	0.204743	-0.0494801	0.0855999	0.0482623	0.29579	0.0230945	0.0819619	0.0918413	0.16911	0.29579	-0.0494801	0.34527
CDK_TGA	-0.0259845	0.134412	-0.209564	-0.131522	-0.0375235	-0.12296	-0.0143706	-0.191321	-0.0521737	-0.178932	0.110554	-0.177914	0.00830806	-0.102189	-0.0376426	0.134412	-0.209564	0.343976
CDK_CTG	-0.146167	-0.281635	-0.0497754	-0.15142	-0.0346727	-0.25477	-0.309519	-0.0403413	-0.0978709	-0.0217492	-0.349558	-0.0587948	-0.109323	-0.174212	-0.257881	-0.0217492	-0.349558	0.327809
CDK_GTC	-0.0220435	-0.194978	0.0872089	0.0527278	0.0827283	-0.0194388	-0.0439882	0.100319	0.0370585	0.0616208	-0.202456	0.12489	-0.00421884	0.0267393	-0.0543765	0.12489	-0.202456	0.327346
CDK_TCA	-0.0591984	0.145124	-0.178845	-0.0655848	-0.115511	-0.143663	-0.108929	-0.15293	0.00413626	-0.0876363	0.0357373	-0.130287	-0.00602794	-0.125489	-0.0157917	0.145124	-0.178845	0.323969
CDK_GGA	-0.0303825	-0.186769	0.135861	0.0961476	0.0574207	0.0450295	0.0250587	0.12374	-0.0785352	0.0887123	-0.125231	0.123285	-0.0190226	0.103444	-0.060316	0.135861	-0.186769	0.32263
CDK_ACT	0.106854	0.2246	-0.0828525	0.00667322	-0.0189867	0.0726277	0.0661199	-0.0638162	0.0680672	-0.00234452	0.181088	-0.0883425	0.10442	0.0214538	0.0940303	0.2246	-0.0883425	0.312943
CDK_GCA	-0.0828879	-0.158274	0.0202217	-0.00591975	0.0247923	-0.139442	-0.182191	-0.0142791	-0.0188041	0.0395567	-0.256785	0.0548539	-0.0836511	-0.0730665	-0.143582	0.0548539	-0.256785	0.311639
CDK_ACC	0.00906343	-0.0874626	0.0949745	0.0802734	0.0715159	0.00268405	-0.093658	0.0853534	-0.00879641	0.0669936	-0.20853	0.043779	0.0208415	-0.0330683	-0.091021	0.0949745	-0.20853	0.303504
CDK_CAA	0.0697742	0.243549	-0.0417025	0.056901	0.0150567	0.0890615	0.0849018	-0.0524907	0.104195	-0.0400525	0.181777	0.032938	0.0448541	0.0441729	0.14964	0.243549	-0.0524907	0.296039
CDK_GAC	0.0576914	-0.135066	0.120956	0.0959401	0.153525	0.0982116	0.0156737	0.142898	0.00441392	0.109784	-0.142415	0.119092	0.0473362	0.0816386	-0.0109045	0.153525	-0.142415	0.295941
CDK_TTC	0.0546349	0.147684	-0.13829	-0.0879035	-0.11028	-0.0941216	0.0252335	-0.0767537	0.0538612	-0.109316	0.122618	-0.0967834	-0.0122882	-0.0482598	0.0364327	0.147684	-0.13829	0.285974
CDK_TGC	-0.0934436	-0.153398	-0.011027	-0.130354	-0.0474721	-0.168646	-0.252162	-0.0219431	-0.0248079	0.0090413	-0.260048	0.0188502	-0.0576745	-0.11945	-0.176221	0.0188502	-0.260048	0.278898
CDK_CTT	0.0429496	0.142446	-0.136296	-0.0945928	-0.101756	-0.108441	-0.00196317	-0.0889551	0.053877	-0.0901833	0.131932	-0.112867	0.0230264	-0.048116	0.0240247	0.142446	-0.136296	0.278743
CDK_GAG	-0.0230252	-0.186249	0.0772492	0.0692913	0.0697915	0.0535251	-0.0097686	0.0774705	-0.103276	0.0629351	-0.161826	0.0890402	-0.00335648	0.0723834	-0.0675052	0.0890402	-0.186249	0.27529
CDK_GT	-0.060587	-0.00270033	-0.150101	-0.161859	-0.018165	-0.158686	-0.0508765	-0.129166	-0.0505468	-0.113027	0.110609	-0.125424	-0.0105368	-0.102368	-0.0426301	0.110609	-0.161859	0.272468
CDK_TCT	-0.0138595	0.0875064	-0.173374	-0.161725	-0.0983195	-0.171946	-0.0820927	-0.144734	0.00303822	-0.149133	0.0339968	-0.146038	-0.059801	-0.153952	-0.0523262	0.0875064	-0.173374	0.26088
CDK_ACA	-0.032425	0.127838	-0.0928121	-0.0420734	-0.0507342	-0.0127489	-0.0650679	-0.128076	0.00224483	-0.047327	0.0614525	-0.0942416	-0.0349785	-0.0394206	0.0355368	0.127838	-0.128076	0.255914
CDK_AAC	0.141972	0.248398	-0.00158064	0.0434117	0.0616311	0.207754	0.161728	0.0148127	0.15059	0.0458687	0.209803	0.0274804	0.111823	0.0770334	0.184859	0.248398	-0.00158064	0.249978
CDK_CA	-0.109423	-0.0467403	-0.116485	-0.0618465	-0.0772638	-0.200876	-0.27575	-0.13628	-0.0287999	-0.0264621	-0.24607	-0.0730635	-0.105227	-0.162952	-0.153958	-0.0264621	-0.27575	0.249288
CDK_TGG	-0.168076	-0.242653	-0.065013	-0.129741	-0.0155131	-0.264343	-0.2383	-0.0687674	-0.166947	-0.0515583	-0.237826	-0.0953882	-0.105896	-0.118588	-0.220103	-0.0155131	-0.264343	0.24883
CDK_AAG	-0.0453228	0.155047	-0.0486637	0.0415413	-0.0540615	0.030396	0.11927	-0.048412	0.0310159	-0.0878737	0.160734	0.0423578	-0.0483499	0.0322089	0.116245	0.160734	-0.0878737	0.248608
CDK_CT	-0.016087	-0.114157	-0.0761453	-0.145659	-0.0435773	-0.228599	-0.253203	-0.0466385	-0.00583433	-0.0447461	-0.233029	-0.0784546	-0.0604919	-0.175889	-0.177732	-0.00583433	-0.253203	0.247369
CDK_GAA	0.0122403	0.198934	-0.0334179	0.0230807	-0.0468032	0.121686	0.196653	-0.0187539	0.0138204	-0.0270698	0.184342	0.0213752	0.0203507	0.0686295	0.120745	0.198934	-0.0468032	0.245737
CDK_AGA	-0.0583957	0.109518	-0.135886	0.00979814	-0.0465676	0.0114848	0.0777527	-0.0813579	-0.0952132	-0.0638229	0.0668972	-0.0372856	-0.0452928	0.0109199	0.0506977	0.109518	-0.135886	0.245404
CDK_GGT	-0.133251	-0.219971	-0.0107281	-0.0696533	0.0221405	-0.124398	-0.103154	-0.00549032	-0.112067	-0.01132	-0.154144	0.00292499	-0.0415929	-0.0328156	-0.101585	0.0221405	-0.219971	0.242111
CDK_TG	-0.150982	-0.0763332	-0.248056	-0.294646	-0.0954387	-0.315527	-0.262033	-0.259737	-0.139718	-0.171993	-0.0829418	-0.221406	-0.0867472	-0.234015	-0.224337	-0.0763332	-0.315527	0.239194
CDK_GA	0.00667374	-0.019916	0.0221593	0.0603493	0.0684858	0.115769	0.131876	0.0354043	-0.0929028	0.00584594	0.0081115	0.0763689	0.0220496	0.115028	0.0198225	0.131876	-0.0929028	0.224779
CDK_TC	0.0644841	-0.0512534	-0.048681	-0.0729968	-0.0315266	-0.153208	-0.120475	0.00323784	0.0709879	-0.0345588	-0.149064	0.0178569	-0.0270434	-0.0868986	-0.0832636	0.0709879	-0.153208	0.224196
CDK_GTG	-0.126204	-0.185554	-0.086068	-0.162216	-0.0121056	-0.188591	-0.185376	-0.1012	-0.119432	-0.0274321	-0.126931	-0.0737337	0.00334291	-0.150069	-0.163952	0.00334291	-0.188591	0.191933
CDK_AG	-0.115239	-0.164541	-0.0364436	0.0253978	-0.0115258	-0.0883167	-0.107965	-0.0212072	-0.110749	-0.0251059	-0.162769	0.0100862	-0.110724	-0.0569764	-0.0915084	0.0253978	-0.164541	0.189939
CDK_AC	0.0942808	0.112922	0.0463712	0.0661857	0.0813869	0.108236	-0.0165678	0.0292823	0.0718717	0.0983955	-0.0159781	0.0208801	0.094344	0.0434006	0.0707171	0.112922	-0.0165678	0.129489

## Sheet: Table S4
Supplementary Table S4 - Correlation of correlation-based features with the CNRCI values for 15 cell-lines
	SK.N.DZ	HeLa.S3	HUVEC	NHEK	GM12878	IMR.90	A549	MCF.7	NCI.H460	SK.MEL.5	H1.hESC	HT1080	K562	HepG2	SK.N.SH	Max	Min	Diff
NMBAC_p8_lag1	0.0377149	-0.236739	0.302932	0.190601	0.146967	0.212127	0.0839915	0.275299	0.0239242	0.1881	-0.172978	0.230263	0.0698194	0.164692	0.0394796	0.302932	-0.236739	0.539672
PDNC_GG	-0.007417	-0.283129	0.24557	0.1126	0.113031	0.123774	-0.046912	0.217791	0.00100204	0.157493	-0.275664	0.190167	0.0152083	0.0749354	-0.050497	0.24557	-0.283129	0.528699
PC_PDNC_GG	-0.0021825	-0.277508	0.250866	0.116882	0.119024	0.133951	-0.0398016	0.222983	0.00589744	0.161924	-0.270127	0.194874	0.0218091	0.0819426	-0.0427548	0.250866	-0.277508	0.528374
GAC_p8_lag1	0.0250216	-0.234706	0.293054	0.186643	0.129176	0.209208	0.0796949	0.262661	0.0144277	0.180939	-0.16703	0.219896	0.0598103	0.155832	0.0360945	0.293054	-0.234706	0.52776
SC_PDNC_GG	-0.0036874	-0.278797	0.248622	0.114324	0.118197	0.130087	-0.0441318	0.221198	0.00461153	0.160965	-0.27263	0.193561	0.0207502	0.0793078	-0.0452963	0.248622	-0.278797	0.527419
DACC_p8_lag1	0.0856453	-0.183815	0.335721	0.224162	0.202327	0.252676	0.148109	0.322919	0.0637612	0.205177	-0.136907	0.264939	0.132869	0.214128	0.0929798	0.335721	-0.183815	0.519536
NMBAC_p8_lag2	0.0413223	-0.212006	0.305542	0.204546	0.140653	0.218457	0.103675	0.270039	0.024768	0.194763	-0.144208	0.229632	0.0780629	0.17077	0.0611567	0.305542	-0.212006	0.517548
GAC_p8_lag2	0.0299074	-0.218354	0.294466	0.196537	0.127536	0.213281	0.0930925	0.259535	0.0162904	0.186675	-0.149563	0.219957	0.0671503	0.160884	0.0508256	0.294466	-0.218354	0.51282
NMBAC_p11_lag2	-0.0224327	0.294795	-0.216081	-0.0942763	-0.107389	-0.0875248	0.0421978	-0.203225	-0.0030264	-0.145205	0.29272	-0.179526	-0.0193293	-0.0724256	0.0759061	0.294795	-0.216081	0.510876
PKNC_CGT	0.0681964	-0.184592	0.324382	0.204102	0.163816	0.281736	0.150199	0.293975	0.030901	0.177895	-0.102116	0.241025	0.0910307	0.208419	0.0981237	0.324382	-0.184592	0.508975
NMBAC_p11_lag1	-0.0497005	0.280728	-0.228143	-0.108287	-0.128457	-0.129074	0.00592941	-0.218394	-0.0152633	-0.14501	0.268558	-0.195792	-0.0329544	-0.10056	0.0504968	0.280728	-0.228143	0.508871
GAC_p11_lag2	-0.0401336	0.284628	-0.222295	-0.0986562	-0.125173	-0.0965974	0.0310905	-0.211804	-0.012752	-0.151752	0.286225	-0.1904	-0.0357257	-0.0865688	0.0602191	0.286225	-0.222295	0.50852
SC_PTNC_CGT	0.0745356	-0.177168	0.329977	0.208878	0.171346	0.289484	0.156633	0.300809	0.0355828	0.183445	-0.0939519	0.246807	0.0994462	0.217024	0.108032	0.329977	-0.177168	0.507145
PDNC_CA	-0.0037513	0.312405	-0.19416	-0.0766235	-0.111169	-0.0402711	0.0902237	-0.186777	0.0120226	-0.129309	0.310409	-0.157416	-0.0051221	-0.0370725	0.0892297	0.312405	-0.19416	0.506565
PC_PTNC_CGT	0.0751123	-0.176313	0.32999	0.209308	0.171054	0.289421	0.157289	0.300517	0.0358945	0.183509	-0.0931661	0.246786	0.0993917	0.217186	0.10846	0.32999	-0.176313	0.506303
GAC_p11_lag1	-0.0572463	0.277042	-0.228815	-0.106903	-0.137864	-0.123573	0.00833732	-0.220283	-0.0197221	-0.151299	0.270533	-0.200368	-0.0429136	-0.10438	0.0445237	0.277042	-0.228815	0.505857
PC_PDNC_CA	-0.0066521	0.310723	-0.192314	-0.074935	-0.113318	-0.0366589	0.090582	-0.185927	0.0107999	-0.12906	0.313085	-0.159186	-0.0061525	-0.0379574	0.0901593	0.313085	-0.192314	0.505398
SC_PDNC_CA	-0.0074308	0.310173	-0.193374	-0.0764797	-0.113274	-0.0393197	0.0882985	-0.187044	0.0108442	-0.129549	0.311282	-0.159584	-0.0068743	-0.0392639	0.0886979	0.311282	-0.193374	0.504656
PC_PDNC_TC	0.0189844	0.313073	-0.144899	-0.0350311	-0.0825634	0.0448967	0.136299	-0.134424	0.0324508	-0.102911	0.358644	-0.141811	0.0173704	-0.0025634	0.142303	0.358644	-0.144899	0.503542
SC_PDNC_TC	0.018619	0.313084	-0.145706	-0.0361806	-0.0823762	0.0428082	0.134782	-0.135269	0.032771	-0.103403	0.357565	-0.142161	0.016839	-0.0034955	0.141329	0.357565	-0.145706	0.503271
PDNC_TC	0.0236827	0.315399	-0.1437	-0.034079	-0.0784964	0.0457537	0.13934	-0.13209	0.034862	-0.102447	0.359155	-0.139088	0.0198717	0.00071437	0.145016	0.359155	-0.1437	0.502855
PC_PTNC_GGG	-0.0306144	-0.300775	0.201459	0.0891236	0.092296	0.0369263	-0.0761737	0.170709	-0.050319	0.117565	-0.269887	0.127691	-0.017919	0.0399606	-0.0816269	0.201459	-0.300775	0.502234
PC_PTNC_GCG	-0.0400729	-0.280731	0.213527	0.0753807	0.0742956	0.0464855	-0.0962858	0.174711	-0.008675	0.141656	-0.288226	0.138591	-0.0131111	0.0218492	-0.0759648	0.213527	-0.288226	0.501753
SC_PTNC_GCG	-0.0418566	-0.281809	0.211472	0.0735268	0.0732999	0.0429901	-0.0994593	0.173011	-0.0098653	0.140585	-0.290192	0.137101	-0.0140996	0.0196893	-0.0781329	0.211472	-0.290192	0.501663
SC_PTNC_GGG	-0.0323774	-0.301851	0.199288	0.0873409	0.091398	0.0329818	-0.0793102	0.169071	-0.0515371	0.116289	-0.271776	0.125971	-0.0191396	0.0378122	-0.0838346	0.199288	-0.301851	0.501139
PKNC_GCG	-0.0499411	-0.290094	0.203348	0.0691515	0.0642898	0.0261	-0.105537	0.165634	-0.016526	0.131507	-0.297491	0.129908	-0.0248923	0.0104544	-0.089755	0.203348	-0.297491	0.500839
PKNC_GGG	-0.0396728	-0.309994	0.190656	0.0815828	0.0807682	0.0175637	-0.0865631	0.161283	-0.0568841	0.108126	-0.280488	0.119509	-0.0296227	0.0276019	-0.0949154	0.190656	-0.309994	0.50065
PDNC_CT	0.115343	-0.158491	0.340427	0.215103	0.195935	0.288224	0.176302	0.324468	0.0767139	0.222794	-0.084028	0.277251	0.128505	0.245421	0.120868	0.340427	-0.158491	0.498918
SC_PDNC_CT	0.119462	-0.154543	0.343003	0.217112	0.200397	0.291546	0.180594	0.32852	0.0799114	0.225056	-0.0800239	0.280662	0.132935	0.249798	0.12568	0.343003	-0.154543	0.497546
PC_PDNC_CT	0.119654	-0.153768	0.343098	0.217703	0.200167	0.291704	0.181645	0.32826	0.0802165	0.224913	-0.0791386	0.28045	0.132868	0.250103	0.126262	0.343098	-0.153768	0.496865
DACC_p8_p10_lag1	0.0927419	-0.165063	0.325698	0.209881	0.207354	0.22357	0.168045	0.317259	0.0770876	0.188875	-0.117472	0.264504	0.133603	0.226418	0.0985483	0.325698	-0.165063	0.490761
DACC_p7_p8_lag1	-0.132715	0.12034	-0.365382	-0.252644	-0.240279	-0.295372	-0.219591	-0.361036	-0.107299	-0.222867	0.0759306	-0.29617	-0.175209	-0.269286	-0.149613	0.12034	-0.365382	0.485721
DACC_p10_p8_lag1	0.106258	-0.150048	0.33469	0.238504	0.211888	0.233112	0.168528	0.322412	0.0945133	0.210872	-0.128234	0.27218	0.14846	0.228639	0.0974063	0.33469	-0.150048	0.484738
SC_PDNC_CG	-0.0256687	-0.273149	0.159191	0.0825625	0.0494152	-0.0363713	-0.130557	0.141301	0.00661401	0.111849	-0.324685	0.127666	-0.0252546	-0.0195401	-0.130201	0.159191	-0.324685	0.483876
PDNC_GT	-0.0979647	-0.32557	0.157907	0.0755513	0.0448904	-0.0470561	-0.07622	0.125536	-0.109261	0.0792931	-0.262584	0.104307	-0.0613703	0.026757	-0.118181	0.157907	-0.32557	0.483477
PC_PDNC_CG	-0.0243109	-0.271974	0.161019	0.0848256	0.0501599	-0.0327201	-0.126626	0.143097	0.00767545	0.112487	-0.322356	0.128763	-0.0243419	-0.0173002	-0.127725	0.161019	-0.322356	0.483375
PKNC_TCA	-0.0032636	0.254243	-0.166857	-0.0677893	-0.112976	-0.0345582	0.0945674	-0.141809	0.0150204	-0.122504	0.316393	-0.150701	0.00086956	-0.0360696	0.0983474	0.316393	-0.166857	0.483251
PDNC_CG	-0.0292951	-0.276957	0.158124	0.0816728	0.0465174	-0.0382748	-0.130114	0.139908	0.00304958	0.110034	-0.325018	0.126001	-0.0289081	-0.0209279	-0.132069	0.158124	-0.325018	0.483143
DACC_p8_p7_lag1	-0.132158	0.123673	-0.35879	-0.245986	-0.237129	-0.285516	-0.221314	-0.355986	-0.107365	-0.216461	0.071216	-0.293711	-0.168265	-0.266892	-0.144935	0.123673	-0.35879	0.482463
PC_PDNC_GT	-0.0968083	-0.321753	0.160566	0.078656	0.0486131	-0.0428357	-0.0701991	0.128105	-0.109895	0.0801651	-0.256688	0.105969	-0.0576817	0.0315806	-0.113303	0.160566	-0.321753	0.482319
SC_PDNC_GT	-0.0981629	-0.322986	0.158626	0.0762624	0.0479894	-0.0467116	-0.0742796	0.126468	-0.110808	0.0796868	-0.258856	0.104893	-0.0586386	0.029312	-0.115529	0.158626	-0.322986	0.481612
SC_PTNC_TTC	0.0401767	0.250274	-0.138258	-0.0513628	-0.0904066	0.0771082	0.142876	-0.124754	0.0458877	-0.0982876	0.338033	-0.142475	0.037765	0.0118741	0.125397	0.338033	-0.142475	0.480508
PC_PTNC_TTC	0.0404544	0.250391	-0.137023	-0.0505108	-0.0899464	0.07816	0.143891	-0.123403	0.0458867	-0.0972686	0.338784	-0.141523	0.0378706	0.0126186	0.126416	0.338784	-0.141523	0.480307
SC_PTNC_TCA	-0.010203	0.251932	-0.164352	-0.0648072	-0.114042	-0.0347202	0.0896172	-0.141361	0.0144062	-0.120297	0.315833	-0.152552	-0.0018825	-0.0383763	0.0937353	0.315833	-0.164352	0.480184
PC_PTNC_TCA	-0.0098327	0.25189	-0.16337	-0.0635646	-0.113462	-0.0337703	0.0898516	-0.139603	0.0146081	-0.119486	0.316451	-0.151948	-0.001897	-0.0376762	0.0942986	0.316451	-0.16337	0.47982
GAC_p3_lag1	-0.0156936	0.279111	-0.19587	-0.0681418	-0.101702	-0.0318561	0.0742311	-0.16106	-0.0110608	-0.146121	0.283254	-0.146948	-0.014894	-0.0421676	0.0821584	0.283254	-0.19587	0.479124
PKNC_GCT	0.102651	-0.14009	0.336933	0.227	0.180137	0.292786	0.193869	0.317709	0.0570341	0.195284	-0.0486969	0.27177	0.124066	0.232464	0.138625	0.336933	-0.14009	0.477023
GAC_p3_lag2	-0.0131295	0.283823	-0.187844	-0.0543097	-0.102641	-0.0240174	0.0871821	-0.15453	0.00215219	-0.132182	0.288845	-0.14347	-0.0244208	-0.0389017	0.0889588	0.288845	-0.187844	0.476689
PKNC_TTC	0.0499051	0.248315	-0.137178	-0.0503627	-0.086618	0.082051	0.148171	-0.119149	0.0477647	-0.0979145	0.335242	-0.139675	0.0396318	0.0169179	0.125843	0.335242	-0.139675	0.474917
PC_PDNC_lm_1	0.0634755	0.266955	-0.162641	-0.106464	-0.0815804	-0.0220646	0.124179	-0.133381	0.0388457	-0.143161	0.303835	-0.170217	0.0263479	-0.0095948	0.0951506	0.303835	-0.170217	0.474052
DACC_p3_lag1	-0.0043261	0.275266	-0.198486	-0.0771927	-0.0629025	-0.118437	0.0199371	-0.173817	0.0176095	-0.142017	0.219044	-0.150658	0.0208204	-0.0640364	0.0297087	0.275266	-0.198486	0.473753
SC_PDNC_lm_1	0.0633753	0.266995	-0.16378	-0.108014	-0.0814276	-0.0244775	0.122249	-0.134431	0.039294	-0.143838	0.302756	-0.170771	0.0257517	-0.0105836	0.0940735	0.302756	-0.170771	0.473528
SC_PTNC_GCT	0.107632	-0.133263	0.339891	0.230539	0.185876	0.299188	0.19733	0.321664	0.0604867	0.198232	-0.0409829	0.276502	0.128836	0.238165	0.14655	0.339891	-0.133263	0.473153
PC_PTNC_GCT	0.108131	-0.132756	0.339812	0.230795	0.185539	0.298855	0.197577	0.321172	0.0606938	0.198349	-0.0405627	0.276302	0.128588	0.23811	0.146761	0.339812	-0.132756	0.472568
SC_PTNC_CAA	0.0498766	0.280632	-0.152864	-0.0615006	-0.0913914	0.0512996	0.156541	-0.141927	0.0564648	-0.120631	0.318676	-0.127798	0.0184521	0.0111534	0.106609	0.318676	-0.152864	0.471541
DACC_p11_lag1	0.0890814	-0.227975	0.243391	0.135647	0.13741	0.179388	0.0580185	0.23596	0.0472547	0.141698	-0.203984	0.201646	0.0632037	0.134299	-0.0101544	0.243391	-0.227975	0.471366
PC_PTNC_CAA	0.0501752	0.280907	-0.151501	-0.0605404	-0.0908283	0.0527257	0.157778	-0.140485	0.0565498	-0.119556	0.319813	-0.1269	0.0188929	0.0120408	0.108168	0.319813	-0.151501	0.471314
DACC_p4_p8_lag1	0.152727	-0.0999133	0.371377	0.261486	0.251605	0.300149	0.237674	0.36856	0.129889	0.2319	-0.0685195	0.308345	0.189605	0.283307	0.159176	0.371377	-0.0999133	0.47129
NMBAC_p3_lag1	-0.0106639	0.273695	-0.193967	-0.0721148	-0.0889084	-0.039588	0.0745186	-0.157818	-0.0136872	-0.148642	0.276002	-0.142419	-0.0058645	-0.0381791	0.0857651	0.276002	-0.193967	0.469969
NMBAC_p3_lag2	-0.0042363	0.285894	-0.181795	-0.0525783	-0.0899661	-0.0228822	0.0973187	-0.148573	0.00957615	-0.127379	0.287726	-0.136245	-0.017431	-0.0321156	0.0996262	0.287726	-0.181795	0.469521
PKNC_CCT	0.0758707	-0.154373	0.314366	0.215866	0.158182	0.264128	0.140388	0.283737	0.0708448	0.216164	-0.105753	0.238231	0.101468	0.197449	0.0851142	0.314366	-0.154373	0.468739
GAC_p10_lag1	-0.0839366	-0.293798	0.174575	0.122059	0.0222632	-0.0374561	-0.0522491	0.136327	-0.0529343	0.0964581	-0.257915	0.116735	-0.0462406	0.0179053	-0.101653	0.174575	-0.293798	0.468373
PC_PTNC_AAA	0.00176607	0.2593	-0.209059	-0.132106	-0.092276	-0.0519722	0.0226616	-0.207932	0.00346357	-0.132332	0.230017	-0.198432	0.00150283	-0.0649529	0.0259158	0.2593	-0.209059	0.468359
DACC_p6_p8_lag1	0.135496	-0.122961	0.34419	0.236863	0.234051	0.280805	0.21623	0.33951	0.106731	0.205598	-0.0955879	0.290472	0.160399	0.265428	0.123457	0.34419	-0.122961	0.467151
PKNC_CAA	0.0595021	0.280849	-0.152744	-0.061297	-0.0873245	0.0540466	0.162585	-0.138492	0.0586629	-0.121322	0.313843	-0.123525	0.0197188	0.0150227	0.104267	0.313843	-0.152744	0.466587
DACC_p8_p4_lag1	0.147808	-0.109886	0.355274	0.235736	0.246866	0.278845	0.236927	0.356626	0.119448	0.211465	-0.0562233	0.295341	0.175618	0.280867	0.149068	0.356626	-0.109886	0.466512
DACC_p8_p6_lag1	0.147297	-0.134917	0.331387	0.222053	0.219773	0.260769	0.213399	0.331311	0.128879	0.186639	-0.110027	0.288872	0.147828	0.256802	0.107903	0.331387	-0.134917	0.466304
SC_PTNC_CCT	0.0819817	-0.147784	0.31826	0.219845	0.164398	0.270016	0.145603	0.289059	0.0753281	0.220834	-0.0988278	0.243138	0.108306	0.20464	0.0936922	0.31826	-0.147784	0.466044
PDNC_lm_1	0.0696513	0.263612	-0.161009	-0.107941	-0.0771119	-0.0248007	0.124642	-0.129324	0.0414135	-0.143433	0.297926	-0.167579	0.0278283	-0.0069041	0.0927657	0.297926	-0.167579	0.465505
PC_PTNC_CCT	0.0825184	-0.147178	0.318088	0.2202	0.164176	0.270109	0.146306	0.288831	0.0754913	0.220721	-0.0979242	0.243073	0.10796	0.204776	0.0941507	0.318088	-0.147178	0.465266
MAC_p3_lag1	0.0273461	0.273383	-0.191069	-0.0737748	-0.0045124	-0.113979	0.0417883	-0.0981009	0.0277515	-0.120275	0.166625	-0.145593	0.0257106	-0.0513713	0.0532744	0.273383	-0.191069	0.464452
NMBAC_p10_lag1	-0.105058	-0.300218	0.163141	0.112898	0.00307921	-0.0408302	-0.066764	0.121778	-0.0680366	0.0911495	-0.257061	0.100481	-0.0572974	0.00140574	-0.111213	0.163141	-0.300218	0.46336
NMBAC_p7_lag1	0.078263	-0.130618	0.331019	0.234786	0.150993	0.279838	0.186939	0.293866	0.0616982	0.206826	-0.0260857	0.239188	0.107159	0.225819	0.140129	0.331019	-0.130618	0.461637
GAC_p7_lag1	0.100286	-0.12294	0.338182	0.240148	0.175885	0.284275	0.201345	0.31264	0.0792098	0.211831	-0.0352234	0.261161	0.122223	0.242567	0.145826	0.338182	-0.12294	0.461122
SC_PTNC_TAC	0.0458491	0.285345	-0.111715	-0.0100234	-0.0561043	0.117833	0.156399	-0.124074	0.0460388	-0.056478	0.335623	-0.105003	0.0271952	0.0210966	0.150008	0.335623	-0.124074	0.459697
PC_PTNC_TAC	0.0462395	0.285195	-0.110405	-0.0091275	-0.0557543	0.118932	0.157525	-0.122571	0.0462452	-0.0551183	0.336475	-0.103889	0.0279133	0.0220922	0.151114	0.336475	-0.122571	0.459046
SC_PTNC_lm_1	0.0593631	0.249047	-0.140173	-0.100104	-0.0532067	-0.0145688	0.122493	-0.113973	0.0221991	-0.134181	0.278098	-0.179172	0.0325442	-0.0049126	0.0916372	0.278098	-0.179172	0.45727
PC_PTNC_CCA	-0.0927962	0.229926	-0.227196	-0.130623	-0.143664	-0.195746	-0.0990702	-0.220561	0.0255009	-0.14166	0.0795705	-0.166251	-0.0640184	-0.133599	-0.0394629	0.229926	-0.227196	0.457122
PC_PTNC_lm_1	0.0596115	0.248705	-0.138872	-0.0990132	-0.0526753	-0.0133604	0.123538	-0.112617	0.0223636	-0.133132	0.278541	-0.178061	0.0331453	-0.0040713	0.0925749	0.278541	-0.178061	0.456602
SC_PTNC_CCA	-0.094053	0.227901	-0.228436	-0.132011	-0.144041	-0.197329	-0.101477	-0.221817	0.02458	-0.142527	0.0768867	-0.166934	-0.0647981	-0.134623	-0.041916	0.227901	-0.228436	0.456336
DACC_p5_p3_lag1	0.0593747	0.335123	-0.120259	-0.0420989	-0.0507922	0.00862136	0.137291	-0.110777	0.0783699	-0.0908689	0.315518	-0.104466	0.069065	0.0147145	0.131995	0.335123	-0.120259	0.455382
SC_PTNC_ACA	0.0431737	0.320527	-0.114611	-0.0073635	-0.0663159	0.110622	0.160269	-0.129395	0.0275797	-0.0603063	0.325729	-0.104617	0.0318288	0.0306878	0.140539	0.325729	-0.129395	0.455124
PC_PTNC_ACA	0.0437224	0.320563	-0.113226	-0.0062864	-0.0658464	0.111948	0.161587	-0.127753	0.0278821	-0.059106	0.327224	-0.103535	0.0326278	0.0316672	0.142237	0.327224	-0.127753	0.454977
GAC_p10_lag2	-0.0543242	-0.255344	0.19902	0.148432	0.0343509	0.0185803	0.0020893	0.165222	-0.0273844	0.111971	-0.217588	0.133886	-0.0312639	0.0541434	-0.0514393	0.19902	-0.255344	0.454363
PDNC_AA	-0.0095365	0.283012	-0.130551	-0.0384329	-0.0717904	0.0202114	0.108179	-0.127985	0.0190258	-0.084842	0.319121	-0.133451	0.0269138	-0.0039979	0.148717	0.319121	-0.133451	0.452572
PDNC_lm_2	0.0102468	0.292085	-0.125114	-0.0519448	-0.0535594	0.0581247	0.10242	-0.128502	0.0347259	-0.076375	0.323667	-0.122454	0.0415215	-0.0019701	0.134426	0.323667	-0.128502	0.452169
PKNC_CGG	0.103743	-0.131529	0.320383	0.21951	0.175988	0.26798	0.164546	0.298382	0.0810383	0.230558	-0.0742951	0.260392	0.116543	0.223761	0.120025	0.320383	-0.131529	0.451912
PKNC_TAC	0.0564887	0.285426	-0.108363	-0.0062445	-0.0490725	0.123466	0.163397	-0.118717	0.0485166	-0.053416	0.332433	-0.0996001	0.0301897	0.0271002	0.152464	0.332433	-0.118717	0.45115
DACC_p9_p8_lag1	0.17083	-0.0695311	0.38118	0.268449	0.259988	0.30736	0.241688	0.370291	0.148112	0.248162	-0.0451318	0.314054	0.20457	0.276553	0.182162	0.38118	-0.0695311	0.450711
DACC_p3_p5_lag1	0.0274642	0.31887	-0.0909483	0.0381811	-0.0470648	0.0933679	0.202427	-0.0870066	0.0456597	-0.0839948	0.359337	-0.0745975	0.0604144	0.0638808	0.170386	0.359337	-0.0909483	0.450285
PKNC_ATC	-0.0089022	0.297168	-0.131721	-0.0175453	-0.088863	-0.004329	0.115599	-0.129679	0.0149998	-0.0949757	0.31737	-0.125268	-0.0062764	-0.003831	0.127416	0.31737	-0.131721	0.449092
PDNC_lm_3	0.0501622	0.292639	-0.128545	-0.035482	-0.0544125	0.104231	0.134282	-0.118947	0.0469288	-0.102494	0.319967	-0.125622	0.0535464	0.00684679	0.122308	0.319967	-0.128545	0.448512
SC_PTNC_ATC	-0.0149817	0.293116	-0.131648	-0.018815	-0.0919583	-0.0050205	0.108762	-0.129421	0.0147008	-0.0945547	0.316309	-0.12818	-0.0092978	-0.0080473	0.11971	0.316309	-0.131648	0.447957
PC_PTNC_ATC	-0.0145257	0.292906	-0.130524	-0.0179361	-0.0915057	-0.0039562	0.108753	-0.127533	0.0148827	-0.0937365	0.317045	-0.127457	-0.0088858	-0.0073343	0.12001	0.317045	-0.130524	0.44757
SC_PTNC_CGG	0.108554	-0.125064	0.322268	0.221838	0.180127	0.271636	0.167823	0.301126	0.0844898	0.233124	-0.0680781	0.2645	0.119462	0.228347	0.127122	0.322268	-0.125064	0.447332
PC_PTNC_CGG	0.109002	-0.124549	0.322122	0.22222	0.1798	0.271546	0.168266	0.30072	0.0845516	0.232971	-0.0674554	0.264294	0.119003	0.228295	0.127392	0.322122	-0.124549	0.44667
PKNC_ACA	0.0548728	0.322071	-0.112232	-0.0032812	-0.0600832	0.115583	0.166785	-0.124254	0.028778	-0.0562989	0.32184	-0.098357	0.0354406	0.0372978	0.14175	0.322071	-0.124254	0.446325
DACC_p8_p12_lag1	-0.153344	0.0970224	-0.322525	-0.248526	-0.200945	-0.277315	-0.194747	-0.319911	-0.140318	-0.170852	0.123745	-0.283408	-0.136074	-0.221445	-0.104149	0.123745	-0.322525	0.446271
PKNC_CCA	-0.0984905	0.212708	-0.231356	-0.136714	-0.144364	-0.2118	-0.117201	-0.222858	0.0216033	-0.144658	0.0452938	-0.164338	-0.0714125	-0.141881	-0.06025	0.212708	-0.231356	0.444064
PKNC_lm_1	0.0697193	0.241059	-0.13716	-0.100231	-0.0470278	-0.015978	0.123754	-0.106668	0.0229137	-0.133711	0.264828	-0.175813	0.0346882	-0.0007542	0.08632	0.264828	-0.175813	0.440641
DACC_p3_p11_lag1	0.0315715	0.308503	-0.0609658	0.0451826	-0.0563928	0.131108	0.208916	-0.0603854	0.0531006	-0.060385	0.372991	-0.0672833	0.055067	0.0737546	0.182413	0.372991	-0.0672833	0.440274
PKNC_TCT	0.160678	-0.148681	0.269561	0.117773	0.178602	0.228452	0.158607	0.290079	0.0697299	0.173886	-0.0746805	0.250017	0.103331	0.231407	0.0746287	0.290079	-0.148681	0.43876
PC_PTNC_GGT	-0.13674	-0.301119	0.13679	0.0755105	0.00024573	-0.0938381	-0.074963	0.0918322	-0.136456	0.0524574	-0.247799	0.0749626	-0.088745	-0.003406	-0.124292	0.13679	-0.301119	0.43791
SC_PTNC_GGT	-0.138384	-0.3021	0.135142	0.0738845	-0.0004812	-0.0970238	-0.0775807	0.0902394	-0.1375	0.0515925	-0.249292	0.0736041	-0.0898812	-0.0051764	-0.126178	0.135142	-0.3021	0.437242
DACC_p8_p9_lag1	0.133604	-0.103311	0.329401	0.201964	0.243948	0.241354	0.224355	0.333326	0.0999222	0.219181	-0.0196061	0.278515	0.173089	0.272986	0.154491	0.333326	-0.103311	0.436637
PKNC_GGT	-0.138219	-0.307335	0.129052	0.0705699	-0.0070148	-0.105705	-0.0825717	0.0848403	-0.134241	0.0480264	-0.255398	0.0692119	-0.0955397	-0.0112405	-0.133649	0.129052	-0.307335	0.436387
TAC_p1_lag1	0.1007	0.329466	-0.103106	-0.0291419	-0.0256983	0.106092	0.187512	-0.0864288	0.0677549	-0.0675734	0.333237	-0.0901295	0.0634526	0.0340065	0.15927	0.333237	-0.103106	0.436343
TACC_p1_lag1	0.1007	0.329466	-0.103106	-0.0291419	-0.0256983	0.106092	0.187512	-0.0864288	0.0677549	-0.0675734	0.333237	-0.0901295	0.0634526	0.0340065	0.15927	0.333237	-0.103106	0.436343
TCC_p1_p5_lag1	0.114505	0.320054	-0.11585	-0.0517226	-0.0203082	0.0821671	0.169289	-0.0968555	0.0710544	-0.0737144	0.313938	-0.106867	0.0651612	0.0294993	0.134712	0.320054	-0.11585	0.435904
TCC_p1_p6_lag1	0.114505	0.320054	-0.11585	-0.0517226	-0.0203082	0.0821671	0.169289	-0.0968555	0.0710544	-0.0737144	0.313938	-0.106867	0.0651612	0.0294993	0.134712	0.320054	-0.11585	0.435904
TACC_p1_p5_lag1	0.114505	0.320054	-0.11585	-0.0517226	-0.0203082	0.0821671	0.169289	-0.0968555	0.0710544	-0.0737144	0.313938	-0.106867	0.0651612	0.0294993	0.134712	0.320054	-0.11585	0.435904
TACC_p1_p6_lag1	0.114505	0.320054	-0.11585	-0.0517226	-0.0203082	0.0821671	0.169289	-0.0968555	0.0710544	-0.0737144	0.313938	-0.106867	0.0651612	0.0294993	0.134712	0.320054	-0.11585	0.435904
DACC_p11_p3_lag1	0.0510904	0.318298	-0.0785173	-0.0053732	-0.0545825	0.101392	0.191832	-0.0749593	0.0737145	-0.0760774	0.356479	-0.0794211	0.0686348	0.0566037	0.163243	0.356479	-0.0794211	0.4359
TCC_p1_p2_lag1	0.114819	0.320043	-0.115819	-0.0518243	-0.0200991	0.0823944	0.169496	-0.0967527	0.0711916	-0.0736583	0.313901	-0.106796	0.0653731	0.0297082	0.134742	0.320043	-0.115819	0.435862
TACC_p1_p2_lag1	0.114819	0.320043	-0.115819	-0.0518243	-0.0200991	0.0823944	0.169496	-0.0967527	0.0711916	-0.0736583	0.313901	-0.106796	0.0653731	0.0297082	0.134742	0.320043	-0.115819	0.435862
TCC_p8_p1_lag1	-0.101278	-0.329196	0.102723	0.0292869	0.0250418	-0.106608	-0.187815	0.0861295	-0.0680812	0.0672934	-0.333014	0.0898441	-0.0635528	-0.0345124	-0.159413	0.102723	-0.333014	0.435737
TACC_p8_p1_lag1	-0.101278	-0.329196	0.102723	0.0292869	0.0250418	-0.106608	-0.187815	0.0861295	-0.0680812	0.0672934	-0.333014	0.0898441	-0.0635528	-0.0345124	-0.159413	0.102723	-0.333014	0.435737
TCC_p1_p8_lag1	-0.101543	-0.329627	0.102458	0.0288917	0.0248789	-0.10703	-0.187837	0.0860074	-0.0681621	0.0667373	-0.333063	0.0896787	-0.0642199	-0.034758	-0.159409	0.102458	-0.333063	0.43552
TACC_p1_p8_lag1	-0.101543	-0.329627	0.102458	0.0288917	0.0248789	-0.10703	-0.187837	0.0860074	-0.0681621	0.0667373	-0.333063	0.0896787	-0.0642199	-0.034758	-0.159409	0.102458	-0.333063	0.43552
TAC_p8_lag1	0.102035	0.329297	-0.102115	-0.0290623	-0.0243259	0.107519	0.188118	-0.085741	0.0684503	-0.0663998	0.332857	-0.0894014	0.0642864	0.0352124	0.159536	0.332857	-0.102115	0.434973
TACC_p8_lag1	0.102035	0.329297	-0.102115	-0.0290623	-0.0243259	0.107519	0.188118	-0.085741	0.0684503	-0.0663998	0.332857	-0.0894014	0.0642864	0.0352124	0.159536	0.332857	-0.102115	0.434973
TCC_p8_p5_lag1	-0.11549	-0.320002	0.114543	0.0509638	0.0191188	-0.0836264	-0.170568	0.095685	-0.0717348	0.0728217	-0.314309	0.105741	-0.0659592	-0.0309611	-0.135665	0.114543	-0.320002	0.434545
TCC_p8_p6_lag1	-0.11549	-0.320002	0.114543	0.0509638	0.0191188	-0.0836264	-0.170568	0.095685	-0.0717348	0.0728217	-0.314309	0.105741	-0.0659592	-0.0309611	-0.135665	0.114543	-0.320002	0.434545
TACC_p8_p5_lag1	-0.11549	-0.320002	0.114543	0.0509638	0.0191188	-0.0836264	-0.170568	0.095685	-0.0717348	0.0728217	-0.314309	0.105741	-0.0659592	-0.0309611	-0.135665	0.114543	-0.320002	0.434545
TACC_p8_p6_lag1	-0.11549	-0.320002	0.114543	0.0509638	0.0191188	-0.0836264	-0.170568	0.095685	-0.0717348	0.0728217	-0.314309	0.105741	-0.0659592	-0.0309611	-0.135665	0.114543	-0.320002	0.434545
TCC_p8_p2_lag1	-0.115796	-0.319994	0.114516	0.0510656	0.0189147	-0.0838425	-0.170772	0.0955874	-0.0718681	0.0727689	-0.314275	0.105674	-0.066168	-0.0311634	-0.135694	0.114516	-0.319994	0.43451
TACC_p8_p2_lag1	-0.115796	-0.319994	0.114516	0.0510656	0.0189147	-0.0838425	-0.170772	0.0955874	-0.0718681	0.0727689	-0.314275	0.105674	-0.066168	-0.0311634	-0.135694	0.114516	-0.319994	0.43451
NMBAC_p10_lag2	-0.0775315	-0.246681	0.186512	0.144218	0.00266054	0.0272393	0.00092259	0.147317	-0.0407443	0.106734	-0.195049	0.111748	-0.0455372	0.0380821	-0.045986	0.186512	-0.246681	0.433193
SC_PTNC_TAG	0.0318386	0.333671	-0.0544418	0.0109446	-0.0352551	0.050959	0.110552	-0.0676133	0.0614086	-0.0869113	0.283234	-0.0990397	0.085463	0.0456206	0.138125	0.333671	-0.0990397	0.432711
DACC_p5_p8_lag1	-0.0606994	0.143921	-0.262392	-0.215671	-0.168623	-0.152913	-0.0898635	-0.21533	-0.0580525	-0.205471	0.16998	-0.218313	-0.106558	-0.144173	-0.0338452	0.16998	-0.262392	0.432372
GAC_p7_lag2	0.114447	-0.0968629	0.335309	0.24952	0.18085	0.281769	0.217995	0.310129	0.0885897	0.215699	-0.0120539	0.266158	0.132193	0.251291	0.164411	0.335309	-0.0968629	0.432172
SC_PTNC_GTC	-0.0049186	0.242878	-0.12736	-0.0416856	-0.0406684	0.00077847	0.088441	-0.111294	0.0259491	-0.0807618	0.304616	-0.114764	-0.0213818	-0.0096621	0.121155	0.304616	-0.12736	0.431976
NMBAC_p6_lag1	0.0918077	0.315163	-0.0922115	-0.0181619	-0.0396473	0.100766	0.201943	-0.0918487	0.0568779	-0.0518267	0.335649	-0.096313	0.0616255	0.05524	0.149031	0.335649	-0.096313	0.431962
SC_PTNC_TCT	0.167748	-0.137104	0.27159	0.11943	0.182577	0.232753	0.166201	0.294737	0.0770499	0.177846	-0.0633151	0.253403	0.10967	0.237914	0.0836921	0.294737	-0.137104	0.431841
PC_PTNC_TAG	0.032625	0.333856	-0.052937	0.012258	-0.0345148	0.0527298	0.112557	-0.0660459	0.0617693	-0.0856249	0.284665	-0.0979715	0.0856798	0.0468758	0.139701	0.333856	-0.0979715	0.431827
PC_PTNC_GTC	-0.0039071	0.243169	-0.125753	-0.0406808	-0.0400021	0.00290963	0.0904633	-0.109764	0.026123	-0.0793845	0.30591	-0.113921	-0.020624	-0.008246	0.122831	0.30591	-0.125753	0.431663
PKNC_AGG	-0.0511834	-0.235415	0.134132	0.0626173	0.0540931	0.00162989	-0.138069	0.107379	-0.0056237	0.0838997	-0.29742	0.118436	-0.0657439	-0.0355077	-0.102647	0.134132	-0.29742	0.431551
PC_PTNC_TCT	0.168291	-0.136347	0.272077	0.120337	0.182527	0.233071	0.167427	0.295056	0.0771526	0.178168	-0.0624718	0.253695	0.109769	0.238417	0.0842624	0.295056	-0.136347	0.431403
DACC_p12_p8_lag1	-0.0934559	0.131043	-0.295125	-0.196178	-0.200522	-0.248414	-0.188196	-0.299646	-0.0612522	-0.164391	0.0832803	-0.258185	-0.124033	-0.238201	-0.10287	0.131043	-0.299646	0.430689
NMBAC_p1_lag1	0.0954813	0.320135	-0.0399079	0.0190831	-0.0121168	0.21587	0.229141	-0.0345818	0.0927428	-0.0289093	0.382791	-0.0463113	0.0927206	0.0984629	0.21803	0.382791	-0.0463113	0.429102
DACC_p8_p2_lag1	0.166094	-0.0775408	0.349047	0.280947	0.212608	0.319718	0.248675	0.344344	0.142792	0.199492	-0.0658621	0.301076	0.15295	0.259753	0.149048	0.349047	-0.0775408	0.426587
DACC_p2_p8_lag1	0.119639	-0.102541	0.317848	0.202001	0.210673	0.284617	0.217592	0.323545	0.0760413	0.164488	-0.0415104	0.265804	0.137761	0.253044	0.140373	0.323545	-0.102541	0.426086
PKNC_TAG	0.041701	0.331752	-0.0461448	0.0172883	-0.0266318	0.0504444	0.11091	-0.0575965	0.0642496	-0.086659	0.274347	-0.0918463	0.0930798	0.0535432	0.137778	0.331752	-0.0918463	0.423598
PKNC_GTC	0.00070598	0.23927	-0.125629	-0.0409913	-0.0336689	-0.0021969	0.0881237	-0.105915	0.0248317	-0.0792908	0.29783	-0.109155	-0.0200146	-0.007029	0.11949	0.29783	-0.125629	0.423459
TCC_p5_p1_lag1	0.121559	0.326275	-0.0964893	-0.0295349	-0.0043724	0.0934959	0.178672	-0.089329	0.0778753	-0.0559697	0.310665	-0.0781103	0.0593832	0.0410184	0.152223	0.326275	-0.0964893	0.422764
TCC_p6_p1_lag1	0.121559	0.326275	-0.0964893	-0.0295349	-0.0043724	0.0934959	0.178672	-0.089329	0.0778753	-0.0559697	0.310665	-0.0781103	0.0593832	0.0410184	0.152223	0.326275	-0.0964893	0.422764
TACC_p5_p1_lag1	0.121559	0.326275	-0.0964893	-0.0295349	-0.0043724	0.0934959	0.178672	-0.089329	0.0778753	-0.0559697	0.310665	-0.0781103	0.0593832	0.0410184	0.152223	0.326275	-0.0964893	0.422764
TACC_p6_p1_lag1	0.121559	0.326275	-0.0964893	-0.0295349	-0.0043724	0.0934959	0.178672	-0.089329	0.0778753	-0.0559697	0.310665	-0.0781103	0.0593832	0.0410184	0.152223	0.326275	-0.0964893	0.422764
TCC_p2_p1_lag1	0.121826	0.326349	-0.096208	-0.0293077	-0.004074	0.0940303	0.17894	-0.0891011	0.0780387	-0.0557441	0.310634	-0.0778072	0.0594683	0.0413693	0.152461	0.326349	-0.096208	0.422557
TACC_p2_p1_lag1	0.121826	0.326349	-0.096208	-0.0293077	-0.004074	0.0940303	0.17894	-0.0891011	0.0780387	-0.0557441	0.310634	-0.0778072	0.0594683	0.0413693	0.152461	0.326349	-0.096208	0.422557
TCC_p5_p8_lag1	-0.122699	-0.326385	0.0950278	0.0285831	0.00317499	-0.0952306	-0.17987	0.0880946	-0.0785288	0.0547596	-0.311093	0.0769714	-0.0607308	-0.0425053	-0.153126	0.0950278	-0.326385	0.421413
TCC_p6_p8_lag1	-0.122699	-0.326385	0.0950278	0.0285831	0.00317499	-0.0952306	-0.17987	0.0880946	-0.0785288	0.0547596	-0.311093	0.0769714	-0.0607308	-0.0425053	-0.153126	0.0950278	-0.326385	0.421413
TACC_p5_p8_lag1	-0.122699	-0.326385	0.0950278	0.0285831	0.00317499	-0.0952306	-0.17987	0.0880946	-0.0785288	0.0547596	-0.311093	0.0769714	-0.0607308	-0.0425053	-0.153126	0.0950278	-0.326385	0.421413
TACC_p6_p8_lag1	-0.122699	-0.326385	0.0950278	0.0285831	0.00317499	-0.0952306	-0.17987	0.0880946	-0.0785288	0.0547596	-0.311093	0.0769714	-0.0607308	-0.0425053	-0.153126	0.0950278	-0.326385	0.421413
PKNC_CGC	0.192967	-0.0965719	0.324714	0.178391	0.228095	0.298277	0.209149	0.324791	0.110674	0.206339	-0.0455848	0.287786	0.161926	0.26159	0.136625	0.324791	-0.0965719	0.421363
TCC_p2_p8_lag1	-0.122961	-0.326462	0.094751	0.0283582	0.00288158	-0.0957551	-0.180135	0.087871	-0.0786887	0.0545358	-0.311065	0.0766707	-0.0608124	-0.0428508	-0.153363	0.094751	-0.326462	0.421213
TACC_p2_p8_lag1	-0.122961	-0.326462	0.094751	0.0283582	0.00288158	-0.0957551	-0.180135	0.087871	-0.0786887	0.0545358	-0.311065	0.0766707	-0.0608124	-0.0428508	-0.153363	0.094751	-0.326462	0.421213
PC_PTNC_AGG	-0.0440519	-0.216196	0.140351	0.0680563	0.0621685	0.0242633	-0.126793	0.111522	0.00357299	0.0913942	-0.27785	0.126526	-0.0521377	-0.0261779	-0.0832328	0.140351	-0.27785	0.418201
NMBAC_p7_lag2	0.101612	-0.0896735	0.328053	0.24886	0.158125	0.280909	0.214932	0.291439	0.0780063	0.213311	0.0109695	0.247428	0.122741	0.241206	0.1703	0.328053	-0.0896735	0.417727
SC_PTNC_AGG	-0.0467541	-0.217203	0.136795	0.0649713	0.0604304	0.0192615	-0.130968	0.108368	0.00163339	0.0891287	-0.279987	0.123681	-0.0534821	-0.0292747	-0.086309	0.136795	-0.279987	0.416781
PC_PTNC_ATT	-0.0745512	0.192478	-0.205839	-0.113233	-0.10008	-0.144479	-0.0685617	-0.222922	-0.0719963	-0.0967575	0.146954	-0.188638	-0.0685693	-0.115482	-0.0202043	0.192478	-0.222922	0.4154
TCC_p1_p12_lag1	-0.130233	-0.288193	0.127045	0.0826883	0.00989692	-0.0448158	-0.130928	0.105627	-0.0729439	0.0790476	-0.264295	0.125351	-0.063732	-0.0217146	-0.0866156	0.127045	-0.288193	0.415238
TACC_p1_p12_lag1	-0.130233	-0.288193	0.127045	0.0826883	0.00989692	-0.0448158	-0.130928	0.105627	-0.0729439	0.0790476	-0.264295	0.125351	-0.063732	-0.0217146	-0.0866156	0.127045	-0.288193	0.415238
TCC_p1_p11_lag1	0.130404	0.287854	-0.12732	-0.083015	-0.0102306	0.0442736	0.130154	-0.105885	0.0731137	-0.0792553	0.263279	-0.125497	0.0633614	0.0212899	0.0857226	0.287854	-0.12732	0.415174
TACC_p1_p11_lag1	0.130404	0.287854	-0.12732	-0.083015	-0.0102306	0.0442736	0.130154	-0.105885	0.0731137	-0.0792553	0.263279	-0.125497	0.0633614	0.0212899	0.0857226	0.287854	-0.12732	0.415174
TCC_p1_p4_lag1	0.130822	0.287867	-0.127216	-0.0831386	-0.0100288	0.0443676	0.130172	-0.105556	0.0734853	-0.079113	0.263149	-0.1254	0.0634206	0.0214688	0.0858874	0.287867	-0.127216	0.415083
TACC_p1_p4_lag1	0.130822	0.287867	-0.127216	-0.0831386	-0.0100288	0.0443676	0.130172	-0.105556	0.0734853	-0.079113	0.263149	-0.1254	0.0634206	0.0214688	0.0858874	0.287867	-0.127216	0.415083
SC_PTNC_CGC	0.201078	-0.0852259	0.327702	0.180735	0.233628	0.306662	0.215624	0.329375	0.11775	0.210979	-0.0347573	0.292001	0.17046	0.268622	0.146542	0.329375	-0.0852259	0.414601
SC_PTNC_CCG	-0.0565326	-0.264405	0.124171	0.0866541	0.0135462	-0.0464658	-0.115664	0.108824	-0.001824	0.0979029	-0.290152	0.106521	-0.0275929	-0.0317873	-0.133653	0.124171	-0.290152	0.414323
PC_PTNC_CGC	0.201565	-0.0847266	0.328185	0.18148	0.233405	0.306779	0.216627	0.329569	0.118025	0.211454	-0.0338917	0.292238	0.170666	0.269125	0.147312	0.329569	-0.0847266	0.414295
PC_PTNC_CCG	-0.0550282	-0.263546	0.125644	0.088227	0.0144453	-0.043545	-0.112967	0.110457	-0.0008105	0.0989357	-0.288469	0.107999	-0.0271325	-0.0299731	-0.131742	0.125644	-0.288469	0.414114
SC_PTNC_ATT	-0.0758802	0.19061	-0.207183	-0.114491	-0.100553	-0.146806	-0.0711802	-0.223298	-0.0728675	-0.0979413	0.143441	-0.189328	-0.069637	-0.117094	-0.022337	0.19061	-0.223298	0.413908
TCC_p8_p12_lag1	0.131846	0.289254	-0.124552	-0.0804845	-0.0080415	0.0478512	0.134139	-0.103323	0.0742076	-0.0773927	0.26635	-0.123121	0.0656192	0.0245951	0.0893175	0.289254	-0.124552	0.413806
TACC_p8_p12_lag1	0.131846	0.289254	-0.124552	-0.0804845	-0.0080415	0.0478512	0.134139	-0.103323	0.0742076	-0.0773927	0.26635	-0.123121	0.0656192	0.0245951	0.0893175	0.289254	-0.124552	0.413806
TCC_p8_p11_lag1	-0.132051	-0.288936	0.124785	0.0807736	0.00833698	-0.0473637	-0.133422	0.103542	-0.0743978	0.0775689	-0.265372	0.123232	-0.0652896	-0.024221	-0.0884712	0.124785	-0.288936	0.413721
TACC_p8_p11_lag1	-0.132051	-0.288936	0.124785	0.0807736	0.00833698	-0.0473637	-0.133422	0.103542	-0.0743978	0.0775689	-0.265372	0.123232	-0.0652896	-0.024221	-0.0884712	0.124785	-0.288936	0.413721
TCC_p8_p4_lag1	-0.132452	-0.288951	0.124697	0.0809024	0.00814739	-0.0474403	-0.133432	0.103229	-0.0747606	0.0774348	-0.26524	0.123144	-0.0653456	-0.0243841	-0.0886247	0.124697	-0.288951	0.413649
TACC_p8_p4_lag1	-0.132452	-0.288951	0.124697	0.0809024	0.00814739	-0.0474403	-0.133432	0.103229	-0.0747606	0.0774348	-0.26524	0.123144	-0.0653456	-0.0243841	-0.0886247	0.124697	-0.288951	0.413649
DACC_p11_p12_lag1	-0.0665547	0.221339	-0.165633	-0.0823433	-0.0843586	-0.097349	-0.0280209	-0.191566	-0.0220972	-0.0563653	0.190355	-0.148365	-0.0050711	-0.0915477	0.035392	0.221339	-0.191566	0.412905
GAC_p6_lag1	0.112227	0.31832	-0.0786934	-0.0121277	-0.021693	0.100339	0.211059	-0.0771468	0.0741963	-0.046078	0.333612	-0.0781234	0.0722083	0.0715724	0.156356	0.333612	-0.0786934	0.412305
NMBAC_p6_lag2	0.101377	0.289699	-0.0880916	-0.0192594	-0.0293041	0.0992484	0.197218	-0.0815223	0.0653835	-0.0493796	0.318311	-0.0936116	0.0425148	0.0500998	0.141321	0.318311	-0.0936116	0.411922
GAC_p2_lag2	0.09686	-0.123237	0.28806	0.166676	0.18879	0.254813	0.131523	0.272256	0.0609238	0.208654	-0.0767759	0.258262	0.125552	0.202215	0.112557	0.28806	-0.123237	0.411297
PKNC_CCG	-0.0620243	-0.270517	0.117924	0.0815328	0.00624124	-0.0596709	-0.118748	0.102218	-0.0071418	0.091433	-0.292894	0.0995578	-0.0354625	-0.0387777	-0.139721	0.117924	-0.292894	0.410818
SC_PTNC_AAA	0.109531	0.296544	-0.0268432	0.0234957	-0.0113567	0.193068	0.242809	-0.0310468	0.0723512	-0.0139937	0.351941	-0.0550107	0.0840388	0.0966538	0.193673	0.351941	-0.0550107	0.406951
DACC_p12_p11_lag1	-0.096737	0.171394	-0.22728	-0.156553	-0.136798	-0.224342	-0.0798888	-0.225418	-0.0313798	-0.139391	0.17884	-0.198402	-0.0545392	-0.138734	-0.0074848	0.17884	-0.22728	0.40612
PC_PTNC_TAA	0.083053	0.162619	-0.12795	-0.12776	-0.041294	-0.0657116	0.0927593	-0.0903378	0.0238359	-0.153255	0.249252	-0.136553	-0.0049405	-0.0022866	0.0585595	0.249252	-0.153255	0.402508
PKNC_AAA	0.0235156	0.277251	-0.074695	-0.025109	-0.0229834	0.119017	0.12336	-0.0830954	0.047573	-0.0454716	0.317731	-0.0844313	0.0659891	0.0318358	0.159673	0.317731	-0.0844313	0.402162
SC_PTNC_TAA	0.0817129	0.161675	-0.129908	-0.129437	-0.0422463	-0.068559	0.0900236	-0.0922599	0.0230666	-0.154486	0.247315	-0.137859	-0.0062314	-0.0043	0.0565108	0.247315	-0.154486	0.401801
SC_PDNC_AC	0.0873886	0.323488	-0.0679829	0.0381396	-0.0222034	0.180162	0.202132	-0.0760483	0.0776165	-0.0038653	0.325512	-0.0116548	0.0643755	0.0743435	0.184252	0.325512	-0.0760483	0.401561
PC_PDNC_AC	0.0874743	0.323266	-0.0670845	0.0394982	-0.022701	0.18244	0.204075	-0.0750216	0.0770616	-0.0034341	0.326415	-0.0115568	0.0647401	0.0753864	0.185079	0.326415	-0.0750216	0.401436
PKNC_ATT	-0.0751583	0.175661	-0.212695	-0.119317	-0.0990366	-0.159706	-0.0868654	-0.224921	-0.0810449	-0.0943641	0.11839	-0.19016	-0.0761896	-0.122527	-0.0357375	0.175661	-0.224921	0.400583
MAC_p2_lag1	0.0921607	0.185593	0.181665	0.185367	0.112826	0.329652	0.202815	0.0622433	0.14817	-0.0701915	0.0550285	0.205873	0.167348	0.297445	0.243116	0.329652	-0.0701915	0.399844
PC_PTNC_TTT	0.0815059	0.225649	-0.145728	-0.133629	-0.0383781	-0.0940434	0.0842933	-0.135309	0.0457246	-0.170171	0.229176	-0.129009	0.00690099	-0.0027976	0.0235043	0.229176	-0.170171	0.399348
PKNC_TCG	0.0392282	-0.210342	0.0666451	0.0257917	0.0209322	-0.131321	-0.130049	0.083167	0.0402613	0.0397261	-0.283708	0.115187	-0.0548733	-0.0362079	-0.136721	0.115187	-0.283708	0.398895
PKNC_ACT	0.114429	-0.13216	0.262406	0.125011	0.199481	0.156411	0.0965653	0.255032	0.0886171	0.20975	-0.115271	0.266727	0.117897	0.20968	0.0922846	0.266727	-0.13216	0.398887
SC_PTNC_TTT	0.0796282	0.224216	-0.147729	-0.135302	-0.0394826	-0.0971305	0.0810512	-0.137283	0.0449025	-0.171627	0.226586	-0.130292	0.00525612	-0.0048706	0.0207101	0.226586	-0.171627	0.398213
PC_PTNC_TCG	0.0528227	-0.193306	0.0719513	0.0294962	0.0297588	-0.116043	-0.122971	0.0905143	0.0542808	0.043772	-0.272353	0.124463	-0.046467	-0.0256009	-0.123693	0.124463	-0.272353	0.396816
SC_PTNC_TCG	0.0504197	-0.194315	0.0691786	0.026982	0.0281507	-0.120024	-0.12673	0.087829	0.0526735	0.0420589	-0.274371	0.122038	-0.0478098	-0.0282466	-0.126551	0.122038	-0.274371	0.396409
PC_PTNC_ATA	-0.0126957	0.159537	-0.158644	-0.059579	-0.0396135	-0.0387346	0.0187955	-0.122637	-0.0081526	-0.196498	0.198883	-0.15138	-0.0429243	-0.0768228	0.0466134	0.198883	-0.196498	0.395381
PKNC_CAG	-0.0408251	-0.149942	0.0319671	-0.0127914	-0.0138608	-0.111304	-0.23188	-0.0088314	-0.0661504	0.0869598	-0.307453	0.00970639	-0.0590968	-0.0717506	-0.156504	0.0869598	-0.307453	0.394413
GAC_p6_lag2	0.123959	0.300501	-0.071765	-0.0107899	-0.0088889	0.100862	0.211034	-0.06529	0.0851643	-0.0424105	0.321023	-0.0706608	0.0611849	0.071789	0.153633	0.321023	-0.071765	0.392788
SC_PTNC_ATA	-0.0146047	0.158117	-0.160729	-0.0611249	-0.0405926	-0.0421962	0.0154004	-0.124597	-0.0087053	-0.196971	0.195791	-0.152139	-0.0445843	-0.0791091	0.0436019	0.195791	-0.196971	0.392762
DACC_p8_p5_lag1	0.00273188	0.211053	-0.181062	-0.054722	-0.115387	0.00206961	-0.0090507	-0.178705	-0.0261611	-0.114642	0.169002	-0.169206	-0.0670266	-0.0782402	0.0155762	0.211053	-0.181062	0.392114
PDNC_AC	0.0956058	0.321151	-0.0604306	0.0445303	-0.0153335	0.187479	0.208194	-0.0680681	0.0817953	0.00282339	0.320534	-0.000952	0.0688997	0.0817509	0.186835	0.321151	-0.0680681	0.389219
SC_PTNC_TAT	0.00519463	0.201888	-0.140233	-0.0259093	-0.0365987	0.0119269	0.0984377	-0.0927469	-0.0088908	-0.111867	0.248984	-0.126752	-0.0444961	-0.0207489	0.100477	0.248984	-0.140233	0.389217
PC_PTNC_TAT	0.00676609	0.202714	-0.138168	-0.0245089	-0.0358452	0.0145532	0.100812	-0.0909423	-0.0084071	-0.110657	0.25089	-0.12553	-0.0432848	-0.0190352	0.102674	0.25089	-0.138168	0.389058
TAC_p5_lag1	0.158594	0.321919	-0.0664712	-0.0199263	0.0286572	0.114572	0.201632	-0.0588747	0.0999223	-0.0384906	0.312178	-0.0614359	0.0888722	0.0766818	0.164679	0.321919	-0.0664712	0.38839
TAC_p6_lag1	0.158594	0.321919	-0.0664712	-0.0199263	0.0286572	0.114572	0.201632	-0.0588747	0.0999223	-0.0384906	0.312178	-0.0614359	0.0888722	0.0766818	0.164679	0.321919	-0.0664712	0.38839
TACC_p5_lag1	0.158594	0.321919	-0.0664712	-0.0199263	0.0286572	0.114572	0.201632	-0.0588747	0.0999223	-0.0384906	0.312178	-0.0614359	0.0888722	0.0766818	0.164679	0.321919	-0.0664712	0.38839
TACC_p6_lag1	0.158594	0.321919	-0.0664712	-0.0199263	0.0286572	0.114572	0.201632	-0.0588747	0.0999223	-0.0384906	0.312178	-0.0614359	0.0888722	0.0766818	0.164679	0.321919	-0.0664712	0.38839
TCC_p5_p2_lag1	0.158996	0.321994	-0.0662992	-0.0199094	0.0290629	0.114585	0.201865	-0.0586252	0.100097	-0.0385228	0.312098	-0.0613237	0.0891947	0.0769784	0.164761	0.321994	-0.0662992	0.388293
TCC_p6_p2_lag1	0.158996	0.321994	-0.0662992	-0.0199094	0.0290629	0.114585	0.201865	-0.0586252	0.100097	-0.0385228	0.312098	-0.0613237	0.0891947	0.0769784	0.164761	0.321994	-0.0662992	0.388293
TACC_p5_p2_lag1	0.158996	0.321994	-0.0662992	-0.0199094	0.0290629	0.114585	0.201865	-0.0586252	0.100097	-0.0385228	0.312098	-0.0613237	0.0891947	0.0769784	0.164761	0.321994	-0.0662992	0.388293
TACC_p6_p2_lag1	0.158996	0.321994	-0.0662992	-0.0199094	0.0290629	0.114585	0.201865	-0.0586252	0.100097	-0.0385228	0.312098	-0.0613237	0.0891947	0.0769784	0.164761	0.321994	-0.0662992	0.388293
TCC_p5_p6_lag1	0.158786	0.321949	-0.0663416	-0.0198671	0.028906	0.114574	0.201698	-0.058719	0.0999999	-0.0385475	0.312061	-0.0613397	0.0889805	0.0768025	0.164724	0.321949	-0.0663416	0.38829
TCC_p6_p5_lag1	0.158786	0.321949	-0.0663416	-0.0198671	0.028906	0.114574	0.201698	-0.058719	0.0999999	-0.0385475	0.312061	-0.0613397	0.0889805	0.0768025	0.164724	0.321949	-0.0663416	0.38829
TACC_p5_p6_lag1	0.158786	0.321949	-0.0663416	-0.0198671	0.028906	0.114574	0.201698	-0.058719	0.0999999	-0.0385475	0.312061	-0.0613397	0.0889805	0.0768025	0.164724	0.321949	-0.0663416	0.38829
TACC_p6_p5_lag1	0.158786	0.321949	-0.0663416	-0.0198671	0.028906	0.114574	0.201698	-0.058719	0.0999999	-0.0385475	0.312061	-0.0613397	0.0889805	0.0768025	0.164724	0.321949	-0.0663416	0.38829
TAC_p2_lag1	0.159036	0.322069	-0.066112	-0.0196814	0.029117	0.114954	0.202074	-0.0585376	0.100182	-0.0382154	0.312259	-0.0611038	0.089212	0.0771985	0.165006	0.322069	-0.066112	0.388181
TACC_p2_lag1	0.159036	0.322069	-0.066112	-0.0196814	0.029117	0.114954	0.202074	-0.0585376	0.100182	-0.0382154	0.312259	-0.0611038	0.089212	0.0771985	0.165006	0.322069	-0.066112	0.388181
TCC_p2_p5_lag1	0.15902	0.322054	-0.0660245	-0.0195797	0.0292097	0.114946	0.201973	-0.0584754	0.100163	-0.0382968	0.312104	-0.0610226	0.089107	0.0771444	0.165015	0.322054	-0.0660245	0.388078
TCC_p2_p6_lag1	0.15902	0.322054	-0.0660245	-0.0195797	0.0292097	0.114946	0.201973	-0.0584754	0.100163	-0.0382968	0.312104	-0.0610226	0.089107	0.0771444	0.165015	0.322054	-0.0660245	0.388078
TACC_p2_p5_lag1	0.15902	0.322054	-0.0660245	-0.0195797	0.0292097	0.114946	0.201973	-0.0584754	0.100163	-0.0382968	0.312104	-0.0610226	0.089107	0.0771444	0.165015	0.322054	-0.0660245	0.388078
TACC_p2_p6_lag1	0.15902	0.322054	-0.0660245	-0.0195797	0.0292097	0.114946	0.201973	-0.0584754	0.100163	-0.0382968	0.312104	-0.0610226	0.089107	0.0771444	0.165015	0.322054	-0.0660245	0.388078
NMBAC_p2_lag2	0.100774	-0.104382	0.283314	0.166579	0.185084	0.249728	0.143546	0.265636	0.0647113	0.202838	-0.0514582	0.259532	0.126386	0.203483	0.127812	0.283314	-0.104382	0.387696
DACC_p7_lag1	0.208901	-0.0006737	0.382313	0.275262	0.284174	0.324862	0.326781	0.386609	0.170011	0.230251	0.055065	0.315824	0.229078	0.333858	0.231624	0.386609	-0.0006737	0.387283
SC_PTNC_ACT	0.118431	-0.119448	0.263908	0.126807	0.205299	0.163946	0.103545	0.256347	0.0921104	0.214617	-0.102449	0.267064	0.12167	0.214497	0.103052	0.267064	-0.119448	0.386513
PC_PTNC_ACT	0.119359	-0.118394	0.264752	0.128026	0.205265	0.165161	0.105258	0.256977	0.0927867	0.215106	-0.101193	0.267521	0.121797	0.21552	0.104096	0.267521	-0.118394	0.385915
TCC_p12_p1_lag1	-0.149118	-0.29904	0.0776764	0.0267054	-0.0308265	-0.0725105	-0.153023	0.0862305	-0.0903199	0.0333944	-0.252441	0.0520008	-0.0496892	-0.0504559	-0.129303	0.0862305	-0.29904	0.38527
TACC_p12_p1_lag1	-0.149118	-0.29904	0.0776764	0.0267054	-0.0308265	-0.0725105	-0.153023	0.0862305	-0.0903199	0.0333944	-0.252441	0.0520008	-0.0496892	-0.0504559	-0.129303	0.0862305	-0.29904	0.38527
TCC_p4_p1_lag1	0.149386	0.298686	-0.0778964	-0.0268258	0.0312441	0.0709158	0.152653	-0.0864592	0.0903493	-0.0336296	0.251632	-0.0518943	0.049356	0.0504807	0.12859	0.298686	-0.0864592	0.385145
TACC_p4_p1_lag1	0.149386	0.298686	-0.0778964	-0.0268258	0.0312441	0.0709158	0.152653	-0.0864592	0.0903493	-0.0336296	0.251632	-0.0518943	0.049356	0.0504807	0.12859	0.298686	-0.0864592	0.385145
TCC_p11_p1_lag1	0.14935	0.298412	-0.0780068	-0.0270448	0.0309276	0.070596	0.152251	-0.0867092	0.0903408	-0.0339233	0.251392	-0.0521035	0.0491146	0.0501911	0.128449	0.298412	-0.0867092	0.385121
TACC_p11_p1_lag1	0.14935	0.298412	-0.0780068	-0.0270448	0.0309276	0.070596	0.152251	-0.0867092	0.0903408	-0.0339233	0.251392	-0.0521035	0.0491146	0.0501911	0.128449	0.298412	-0.0867092	0.385121
PKNC_CTA	0.0972363	-0.142439	0.217746	0.117361	0.141899	0.0855287	0.0984793	0.242591	0.0847616	0.184862	-0.0849627	0.232762	0.0976338	0.170616	0.0451866	0.242591	-0.142439	0.385031
TCC_p12_p8_lag1	0.150686	0.299957	-0.0753484	-0.024764	0.0323253	0.0755993	0.156034	-0.0840276	0.0913593	-0.0319706	0.254755	-0.0501803	0.0519687	0.0530147	0.131852	0.299957	-0.0840276	0.383985
TACC_p12_p8_lag1	0.150686	0.299957	-0.0753484	-0.024764	0.0323253	0.0755993	0.156034	-0.0840276	0.0913593	-0.0319706	0.254755	-0.0501803	0.0519687	0.0530147	0.131852	0.299957	-0.0840276	0.383985
TCC_p4_p8_lag1	-0.150982	-0.299624	0.0755377	0.0248626	-0.0327667	-0.0740539	-0.155704	0.0842269	-0.091401	0.0321868	-0.25398	0.050048	-0.0516697	-0.0530713	-0.131177	0.0842269	-0.299624	0.383851
TACC_p4_p8_lag1	-0.150982	-0.299624	0.0755377	0.0248626	-0.0327667	-0.0740539	-0.155704	0.0842269	-0.091401	0.0321868	-0.25398	0.050048	-0.0516697	-0.0530713	-0.131177	0.0842269	-0.299624	0.383851
TCC_p11_p8_lag1	-0.150957	-0.29935	0.0756328	0.0250718	-0.0324599	-0.0737466	-0.155313	0.0844623	-0.0914041	0.0324723	-0.253744	0.0502454	-0.0514363	-0.0527916	-0.131047	0.0844623	-0.29935	0.383813
TACC_p11_p8_lag1	-0.150957	-0.29935	0.0756328	0.0250718	-0.0324599	-0.0737466	-0.155313	0.0844623	-0.0914041	0.0324723	-0.253744	0.0502454	-0.0514363	-0.0527916	-0.131047	0.0844623	-0.29935	0.383813
PKNC_TTT	0.0863837	0.205822	-0.143915	-0.137625	-0.0332233	-0.111327	0.0742988	-0.129887	0.0415925	-0.175498	0.201053	-0.123705	0.00097596	-0.0037097	0.00558561	0.205822	-0.175498	0.38132
PKNC_TAA	0.0917455	0.142366	-0.125406	-0.131308	-0.0363843	-0.0769502	0.0847361	-0.0835795	0.0190548	-0.15647	0.223476	-0.132638	-0.0103575	-0.0023567	0.0432952	0.223476	-0.15647	0.379946
DACC_p1_p8_lag1	-0.2292	-0.0168177	-0.391519	-0.265756	-0.276523	-0.333562	-0.297809	-0.396497	-0.197894	-0.23957	-0.0431571	-0.333805	-0.228171	-0.312202	-0.242852	-0.0168177	-0.396497	0.379679
PKNC_GGA	-0.0643588	-0.25381	0.0593137	-0.0462221	0.0123107	-0.0932611	-0.214605	0.0664897	-0.0564078	0.0627362	-0.313139	0.0456179	-0.0578687	-0.0586882	-0.174854	0.0664897	-0.313139	0.379629
DACC_p2_p3_lag1	0.0929471	0.292333	0.0421431	0.083681	0.0108558	0.267763	0.284884	0.0426077	0.102427	-0.0252438	0.35348	0.0369742	0.111939	0.170939	0.229437	0.35348	-0.0252438	0.378724
GAC_p9_lag2	0.0785458	-0.0904505	0.285046	0.188029	0.182629	0.26832	0.115764	0.260891	0.0938375	0.213584	-0.0426942	0.235014	0.121181	0.186412	0.122832	0.285046	-0.0904505	0.375497
PKNC_CAT	-0.120068	-0.290508	-0.015544	-0.0366815	-0.023011	-0.216526	-0.271518	-0.0152331	-0.0838018	0.0186211	-0.356002	-0.0237642	-0.1271	-0.157787	-0.222656	0.0186211	-0.356002	0.374623
PKNC_CTG	0.0481653	-0.200177	0.0871182	-0.0127643	0.0374307	-0.0989208	-0.17252	0.0647658	0.024244	0.0644985	-0.286964	0.0734821	-0.0543129	-0.0700784	-0.140025	0.0871182	-0.286964	0.374082
PC_PTNC_CTA	0.100664	-0.130015	0.217406	0.12004	0.14644	0.0913194	0.105312	0.244025	0.0876205	0.187403	-0.0701021	0.231977	0.100664	0.174676	0.0544649	0.244025	-0.130015	0.37404
SC_PTNC_CTA	0.0996736	-0.130592	0.216855	0.119111	0.146226	0.089939	0.103811	0.243371	0.0871282	0.186865	-0.0711561	0.231523	0.100758	0.173863	0.0537922	0.243371	-0.130592	0.373962
TCC_p1_p7_lag2	-0.0030001	0.165948	-0.0725289	-0.022101	-0.0700679	0.0430587	0.144085	-0.0572652	-0.0086559	-0.100908	0.246912	-0.126814	0.00597454	0.00684891	0.106315	0.246912	-0.126814	0.373726
TACC_p1_p7_lag2	-0.0030001	0.165948	-0.0725289	-0.022101	-0.0700679	0.0430587	0.144085	-0.0572652	-0.0086559	-0.100908	0.246912	-0.126814	0.00597454	0.00684891	0.106315	0.246912	-0.126814	0.373726
PC_PTNC_CAG	-0.035356	-0.125309	0.0280242	-0.0130101	-0.0113513	-0.0985224	-0.224086	-0.0129264	-0.0606579	0.0884711	-0.284313	0.00491921	-0.0489065	-0.0646787	-0.14152	0.0884711	-0.284313	0.372784
TCC_p8_p7_lag2	0.0043438	-0.163453	0.0734121	0.0239497	0.0707381	-0.0394003	-0.140994	0.0581304	0.00981601	0.102571	-0.244195	0.128458	-0.0037384	-0.0049795	-0.104298	0.128458	-0.244195	0.372653
TACC_p8_p7_lag2	0.0043438	-0.163453	0.0734121	0.0239497	0.0707381	-0.0394003	-0.140994	0.0581304	0.00981601	0.102571	-0.244195	0.128458	-0.0037384	-0.0049795	-0.104298	0.128458	-0.244195	0.372653
SC_PTNC_CAG	-0.0371948	-0.126346	0.0253055	-0.0154169	-0.0126921	-0.101695	-0.226623	-0.015433	-0.0620145	0.0865081	-0.285526	0.00281592	-0.0502957	-0.066598	-0.143974	0.0865081	-0.285526	0.372034
SC_PTNC_CTC	0.0585581	0.284404	-0.0864822	0.00533278	-0.0095181	0.075827	0.106432	-0.0710227	0.0277697	-0.0819684	0.220604	-0.083426	0.0541211	-0.01189	0.102943	0.284404	-0.0864822	0.370886
PC_PTNC_CTG	0.0633621	-0.183758	0.0928551	-0.0115126	0.045977	-0.0841122	-0.169135	0.0694947	0.0353257	0.0693712	-0.277584	0.0782218	-0.0463833	-0.0629907	-0.128489	0.0928551	-0.277584	0.370439
DACC_p7_p10_lag1	-0.187934	0.0151356	-0.353995	-0.247918	-0.265704	-0.287043	-0.303953	-0.354561	-0.150542	-0.202821	-0.0334261	-0.287492	-0.209598	-0.310563	-0.200217	0.0151356	-0.354561	0.369697
SC_PTNC_CTG	0.0611731	-0.184646	0.090043	-0.0139295	0.0446741	-0.08842	-0.172548	0.0670121	0.0339356	0.067712	-0.279614	0.0760857	-0.0479772	-0.0655594	-0.131083	0.090043	-0.279614	0.369657
PC_PTNC_CTC	0.0601207	0.284903	-0.0846557	0.00701618	-0.0085656	0.078082	0.108995	-0.0691111	0.0290481	-0.0801281	0.222615	-0.0818015	0.0553438	-0.0099906	0.105283	0.284903	-0.0846557	0.369559
PKNC_CCC	-0.0781195	-0.21304	-0.010954	-0.0241172	-0.0338956	-0.215725	-0.255879	-0.0154404	-0.0498234	0.0226275	-0.346529	0.00306425	-0.10797	-0.124893	-0.213627	0.0226275	-0.346529	0.369156
PKNC_TAT	0.00918024	0.186012	-0.137249	-0.0218649	-0.0294361	0.00652361	0.0961225	-0.0840542	-0.0135648	-0.112086	0.230128	-0.121992	-0.0496078	-0.0191644	0.0930264	0.230128	-0.137249	0.367377
PC_PTNC_CAT	-0.118254	-0.277379	-0.0193507	-0.0380988	-0.0201517	-0.209625	-0.272628	-0.0181375	-0.079827	0.0194435	-0.346967	-0.0271907	-0.120535	-0.157819	-0.214482	0.0194435	-0.346967	0.366411
PC_PTNC_GCA	-0.0080601	0.135623	-0.156932	-0.0837958	-0.0238932	-0.0613602	0.0699628	-0.143537	-0.0697586	-0.180583	0.185641	-0.11002	-0.0080306	-0.0067182	0.0169282	0.185641	-0.180583	0.366224
SC_PTNC_CAT	-0.12001	-0.277567	-0.0221549	-0.0403386	-0.0214408	-0.212027	-0.275021	-0.0206155	-0.0809733	0.0178776	-0.347734	-0.0291216	-0.121041	-0.159744	-0.216326	0.0178776	-0.347734	0.365611
DACC_p5_p7_lag1	0.128445	-0.0459773	0.283838	0.249612	0.21348	0.240087	0.201961	0.245333	0.115634	0.227455	-0.0811137	0.260605	0.165228	0.218558	0.113453	0.283838	-0.0811137	0.364951
DACC_p10_p7_lag1	-0.196587	0.00710549	-0.357764	-0.272062	-0.266979	-0.285527	-0.304787	-0.355505	-0.170537	-0.219894	-0.0229907	-0.296255	-0.216541	-0.311657	-0.196703	0.00710549	-0.357764	0.36487
DACC_p9_p7_lag1	-0.232695	-0.0308885	-0.395515	-0.299382	-0.297831	-0.346939	-0.333821	-0.389903	-0.200676	-0.256234	-0.0561294	-0.339978	-0.250124	-0.335223	-0.255777	-0.0308885	-0.395515	0.364627
SC_PTNC_GCA	-0.0102105	0.134251	-0.158694	-0.0855854	-0.0247746	-0.0646103	0.0665551	-0.14527	-0.0708246	-0.181457	0.182177	-0.11133	-0.0092399	-0.009145	0.0139763	0.182177	-0.181457	0.363634
PC_PTNC_TTA	-0.0430179	0.0897347	-0.203579	-0.196699	-0.0866966	-0.174366	-0.0761607	-0.216468	-0.0410302	-0.107425	0.14691	-0.183339	-0.0188427	-0.159032	-0.0529779	0.14691	-0.216468	0.363378
SC_PTNC_TTA	-0.0445873	0.0885728	-0.205252	-0.197896	-0.0874736	-0.176542	-0.0787201	-0.217976	-0.042059	-0.10856	0.144656	-0.184223	-0.0196367	-0.160639	-0.0549981	0.144656	-0.217976	0.362632
PC_PTNC_GGA	-0.0583015	-0.23161	0.0592402	-0.0484551	0.0180785	-0.0758737	-0.207071	0.0677512	-0.0518341	0.0683497	-0.29356	0.0459378	-0.0460513	-0.052346	-0.160661	0.0683497	-0.29356	0.361909
SC_PTNC_GGA	-0.0611116	-0.232675	0.0559546	-0.0512995	0.0165021	-0.0808902	-0.211413	0.0644637	-0.0535087	0.0659135	-0.295848	0.0430869	-0.0477192	-0.0554009	-0.163644	0.0659135	-0.295848	0.361761
PKNC_ATA	-0.0127257	0.132533	-0.156159	-0.0593683	-0.0330058	-0.053783	0.0051481	-0.114006	-0.0126076	-0.198462	0.163075	-0.146523	-0.0495336	-0.0820406	0.0270507	0.163075	-0.198462	0.361537
DACC_p8_p1_lag1	-0.199043	0.00539593	-0.351741	-0.239523	-0.270968	-0.303913	-0.31798	-0.355641	-0.134743	-0.230961	-0.102484	-0.295094	-0.205657	-0.332249	-0.229333	0.00539593	-0.355641	0.361037
DACC_p2_p11_lag1	0.131917	-0.0636053	0.229307	0.21489	0.148267	0.296967	0.206733	0.221701	0.0501241	0.127917	-0.0158565	0.208283	0.0779263	0.199127	0.10366	0.296967	-0.0636053	0.360572
TAC_p1_lag2	0.0249087	-0.110845	0.0804584	-0.0062223	0.130445	-0.125088	-0.130412	0.085527	0.0162264	0.0407971	-0.229096	0.0797534	-0.01607	-0.0153081	-0.0888001	0.130445	-0.229096	0.359541
TACC_p1_lag2	0.0249087	-0.110845	0.0804584	-0.0062223	0.130445	-0.125088	-0.130412	0.085527	0.0162264	0.0407971	-0.229096	0.0797534	-0.01607	-0.0153081	-0.0888001	0.130445	-0.229096	0.359541
TCC_p8_p1_lag2	-0.025515	0.108577	-0.0803323	0.00612888	-0.131289	0.123627	0.129454	-0.0854636	-0.017335	-0.0406308	0.228033	-0.0800424	0.0147461	0.0149007	0.0881533	0.228033	-0.131289	0.359322
TACC_p8_p1_lag2	-0.025515	0.108577	-0.0803323	0.00612888	-0.131289	0.123627	0.129454	-0.0854636	-0.017335	-0.0406308	0.228033	-0.0800424	0.0147461	0.0149007	0.0881533	0.228033	-0.131289	0.359322
PC_PTNC_CCC	-0.0716473	-0.193383	-0.0138059	-0.0249027	-0.0314735	-0.20792	-0.255967	-0.0186805	-0.0423192	0.0239867	-0.335091	0.00169987	-0.0989645	-0.121431	-0.203615	0.0239867	-0.335091	0.359078
TCC_p1_p8_lag2	-0.0262989	0.108637	-0.080057	0.0058716	-0.131137	0.12372	0.129044	-0.0854656	-0.0171899	-0.0409286	0.227885	-0.0794958	0.0150544	0.0147136	0.0879151	0.227885	-0.131137	0.359022
TACC_p1_p8_lag2	-0.0262989	0.108637	-0.080057	0.0058716	-0.131137	0.12372	0.129044	-0.0854656	-0.0171899	-0.0409286	0.227885	-0.0794958	0.0150544	0.0147136	0.0879151	0.227885	-0.131137	0.359022
TAC_p8_lag2	0.0268198	-0.106366	0.0798216	-0.005847	0.131796	-0.122262	-0.128063	0.085296	0.0182547	0.0408849	-0.226663	0.0797378	-0.0137637	-0.0144007	-0.0872176	0.131796	-0.226663	0.358459
TACC_p8_lag2	0.0268198	-0.106366	0.0798216	-0.005847	0.131796	-0.122262	-0.128063	0.085296	0.0182547	0.0408849	-0.226663	0.0797378	-0.0137637	-0.0144007	-0.0872176	0.131796	-0.226663	0.358459
SC_PTNC_CCC	-0.073647	-0.19378	-0.0167405	-0.0273293	-0.0330463	-0.210423	-0.258528	-0.0213723	-0.0438033	0.022057	-0.335546	-0.0005344	-0.0997077	-0.123095	-0.205809	0.022057	-0.335546	0.357603
SC_PTNC_ATG	-0.0317711	0.189064	-0.168323	-0.0872536	-0.0780069	-0.102386	-0.0073155	-0.108112	-0.0119573	-0.137139	0.102412	-0.0793786	0.0387068	-0.0576887	0.0139205	0.189064	-0.168323	0.357387
PC_PTNC_ATG	-0.0293495	0.190417	-0.166529	-0.0851386	-0.0769597	-0.100019	-0.0039306	-0.105774	-0.0106903	-0.135958	0.104958	-0.0780417	0.0397033	-0.056072	0.0168328	0.190417	-0.166529	0.356946
PKNC_CGA	-0.0461701	-0.251108	0.0366945	-0.055688	0.00531952	-0.236074	-0.235714	0.0319755	-0.0241395	-0.0008328	-0.319949	0.02142	-0.0863241	-0.12729	-0.200751	0.0366945	-0.319949	0.356644
NMBAC_p12_lag1	-0.0523074	0.19079	-0.131008	-0.0880296	-0.0668578	-0.0661995	-0.0237895	-0.165016	5.55e-05	-0.0369667	0.152745	-0.107057	0.00325749	-0.0563991	0.0290858	0.19079	-0.165016	0.355806
PKNC_GTG	-0.0289835	-0.223827	0.0892522	0.0504509	0.0754153	-0.0384365	-0.0597863	0.101062	0.0257939	0.0608643	-0.231389	0.124201	-0.0136459	0.0191334	-0.0731093	0.124201	-0.231389	0.35559
PKNC_AGT	-0.0969713	-0.294496	0.0444775	0.0234233	-0.0059345	-0.148452	-0.14819	0.0287434	-0.0962455	0.060074	-0.253804	0.0496491	-0.0941701	-0.0381431	-0.170687	0.060074	-0.294496	0.35457
DACC_p9_p2_lag1	0.128565	-0.026865	0.325917	0.263884	0.238219	0.321761	0.22208	0.299875	0.128782	0.242681	-0.01254	0.311025	0.166088	0.231949	0.199218	0.325917	-0.026865	0.352782
PKNC_CTC	0.0688576	0.27046	-0.0795035	0.0128534	0.00117529	0.0725353	0.105253	-0.0594246	0.0289008	-0.0811761	0.199686	-0.0750561	0.0529577	-0.0076514	0.096788	0.27046	-0.0811761	0.351637
PC_PTNC_CGA	-0.0384108	-0.236279	0.0395192	-0.0592457	0.0130091	-0.22907	-0.236946	0.0342507	-0.0157664	0.00106859	-0.311549	0.0221533	-0.0802017	-0.125193	-0.193125	0.0395192	-0.311549	0.351068
SC_PTNC_CGA	-0.0407345	-0.23712	0.0365538	-0.0615999	0.0115843	-0.232106	-0.240163	0.0314758	-0.0174637	-0.0006186	-0.313157	0.0198508	-0.0816503	-0.127702	-0.195796	0.0365538	-0.313157	0.349711
PC_PTNC_AGT	-0.0947269	-0.282638	0.0464108	0.025895	0.00010865	-0.140088	-0.140346	0.0306098	-0.0937488	0.065751	-0.238133	0.0532257	-0.0855098	-0.0304801	-0.159485	0.065751	-0.282638	0.348389
SC_PTNC_AGT	-0.0968924	-0.283085	0.0435491	0.0235619	-0.0012238	-0.144066	-0.144014	0.0278964	-0.0948924	0.0641426	-0.239914	0.0508007	-0.0870075	-0.0330461	-0.162048	0.0641426	-0.283085	0.347228
MAC_p1_lag1	0.116896	0.207084	0.076259	0.119672	0.0852675	0.252015	0.228214	0.0351368	0.141966	-0.072624	0.161376	0.0759978	0.160735	0.242681	0.274544	0.274544	-0.072624	0.347168
PKNC_GCC	-0.0833506	-0.185433	0.0275926	-0.0031096	0.0241793	-0.152275	-0.193128	-0.0048151	-0.0270692	0.0415231	-0.285447	0.0608857	-0.0934391	-0.0775352	-0.160751	0.0608857	-0.285447	0.346333
PKNC_CTT	-0.142836	-0.300531	-0.0394355	-0.137461	-0.0357109	-0.257592	-0.304287	-0.031401	-0.097963	-0.0172931	-0.363396	-0.0476159	-0.113824	-0.168339	-0.262581	-0.0172931	-0.363396	0.346102
SC_PTNC_AAC	0.116382	0.2891	-0.0357303	0.0527144	0.00488076	0.196463	0.205204	-0.0488503	0.0866264	0.0488071	0.295102	0.0246702	0.0830491	0.0925	0.169426	0.295102	-0.0488503	0.343952
PC_PTNC_AAC	0.116312	0.288167	-0.0342938	0.0536602	0.00490916	0.197386	0.205978	-0.0472448	0.0866357	0.0499682	0.2954	0.0257085	0.0829727	0.0934468	0.170305	0.2954	-0.0472448	0.342645
DACC_p5_p1_lag1	0.138077	-0.0566945	0.271965	0.24685	0.213372	0.285054	0.258939	0.276484	0.0967952	0.171147	-0.0238139	0.265789	0.108592	0.257002	0.144836	0.285054	-0.0566945	0.341748
TCC_p5_p12_lag1	-0.199352	-0.303461	0.0242116	0.0066991	-0.0703885	-0.132738	-0.220916	0.0158622	-0.123955	0.0151325	-0.298046	0.0377187	-0.122287	-0.11783	-0.171011	0.0377187	-0.303461	0.341179
TCC_p6_p12_lag1	-0.199352	-0.303461	0.0242116	0.0066991	-0.0703885	-0.132738	-0.220916	0.0158622	-0.123955	0.0151325	-0.298046	0.0377187	-0.122287	-0.11783	-0.171011	0.0377187	-0.303461	0.341179
TACC_p5_p12_lag1	-0.199352	-0.303461	0.0242116	0.0066991	-0.0703885	-0.132738	-0.220916	0.0158622	-0.123955	0.0151325	-0.298046	0.0377187	-0.122287	-0.11783	-0.171011	0.0377187	-0.303461	0.341179
TACC_p6_p12_lag1	-0.199352	-0.303461	0.0242116	0.0066991	-0.0703885	-0.132738	-0.220916	0.0158622	-0.123955	0.0151325	-0.298046	0.0377187	-0.122287	-0.11783	-0.171011	0.0377187	-0.303461	0.341179
TCC_p2_p12_lag1	-0.199487	-0.303615	0.0239176	0.00637691	-0.0706328	-0.132886	-0.221173	0.0156711	-0.124082	0.0148941	-0.298203	0.0374335	-0.122425	-0.118093	-0.17135	0.0374335	-0.303615	0.341048
TACC_p2_p12_lag1	-0.199487	-0.303615	0.0239176	0.00637691	-0.0706328	-0.132886	-0.221173	0.0156711	-0.124082	0.0148941	-0.298203	0.0374335	-0.122425	-0.118093	-0.17135	0.0374335	-0.303615	0.341048
GAC_p5_lag2	-0.101729	-0.253821	-0.0576493	-0.0969543	0.00066949	-0.285964	-0.284463	-0.0651278	-0.0896434	-0.008039	-0.34035	-0.0383885	-0.0899267	-0.165555	-0.244572	0.00066949	-0.34035	0.34102
DACC_p7_p9_lag1	-0.209766	-3.22e-05	-0.333689	-0.210127	-0.271486	-0.267609	-0.303965	-0.340854	-0.153569	-0.219001	-0.0882796	-0.282864	-0.211415	-0.317582	-0.213956	-3.22e-05	-0.340854	0.340821
PC_PTNC_TGC	-0.0257454	0.131711	-0.208152	-0.130659	-0.0359142	-0.123894	-0.0150137	-0.190618	-0.0522048	-0.178279	0.109104	-0.176301	0.00919687	-0.101969	-0.0381652	0.131711	-0.208152	0.339862
PKNC_GGC	-0.0351049	-0.20918	0.130654	0.0910016	0.0485168	0.0268037	0.00610986	0.118327	-0.0793683	0.083743	-0.150922	0.118929	-0.0328093	0.0887378	-0.0782478	0.130654	-0.20918	0.339835
TCC_p5_p4_lag1	0.201177	0.30288	-0.022329	-0.0059021	0.0720141	0.133214	0.221501	-0.013872	0.125295	-0.0140462	0.296874	-0.0361444	0.123093	0.119211	0.171372	0.30288	-0.0361444	0.339025
TCC_p6_p4_lag1	0.201177	0.30288	-0.022329	-0.0059021	0.0720141	0.133214	0.221501	-0.013872	0.125295	-0.0140462	0.296874	-0.0361444	0.123093	0.119211	0.171372	0.30288	-0.0361444	0.339025
TACC_p5_p4_lag1	0.201177	0.30288	-0.022329	-0.0059021	0.0720141	0.133214	0.221501	-0.013872	0.125295	-0.0140462	0.296874	-0.0361444	0.123093	0.119211	0.171372	0.30288	-0.0361444	0.339025
TACC_p6_p4_lag1	0.201177	0.30288	-0.022329	-0.0059021	0.0720141	0.133214	0.221501	-0.013872	0.125295	-0.0140462	0.296874	-0.0361444	0.123093	0.119211	0.171372	0.30288	-0.0361444	0.339025
SC_PTNC_TGC	-0.0285582	0.129265	-0.209711	-0.132279	-0.036943	-0.127034	-0.0188048	-0.191457	-0.0536526	-0.179337	0.105057	-0.177246	0.00689313	-0.104083	-0.0407801	0.129265	-0.209711	0.338975
TCC_p5_p11_lag1	0.200998	0.302772	-0.0221279	-0.0057534	0.0719508	0.133439	0.221625	-0.013903	0.125103	-0.0140184	0.297047	-0.0361434	0.123119	0.119277	0.171382	0.302772	-0.0361434	0.338916
TCC_p6_p11_lag1	0.200998	0.302772	-0.0221279	-0.0057534	0.0719508	0.133439	0.221625	-0.013903	0.125103	-0.0140184	0.297047	-0.0361434	0.123119	0.119277	0.171382	0.302772	-0.0361434	0.338916
TACC_p5_p11_lag1	0.200998	0.302772	-0.0221279	-0.0057534	0.0719508	0.133439	0.221625	-0.013903	0.125103	-0.0140184	0.297047	-0.0361434	0.123119	0.119277	0.171382	0.302772	-0.0361434	0.338916
TACC_p6_p11_lag1	0.200998	0.302772	-0.0221279	-0.0057534	0.0719508	0.133439	0.221625	-0.013903	0.125103	-0.0140184	0.297047	-0.0361434	0.123119	0.119277	0.171382	0.302772	-0.0361434	0.338916
TCC_p2_p4_lag1	0.201315	0.303031	-0.0220239	-0.0055717	0.0722673	0.133362	0.221762	-0.0136722	0.125424	-0.0138018	0.29703	-0.035853	0.123236	0.119481	0.171715	0.303031	-0.035853	0.338884
TACC_p2_p4_lag1	0.201315	0.303031	-0.0220239	-0.0055717	0.0722673	0.133362	0.221762	-0.0136722	0.125424	-0.0138018	0.29703	-0.035853	0.123236	0.119481	0.171715	0.303031	-0.035853	0.338884
TCC_p2_p11_lag1	0.201133	0.302926	-0.0218258	-0.0054247	0.0722004	0.133588	0.221885	-0.0137059	0.125231	-0.0137761	0.297207	-0.0358551	0.123261	0.119545	0.171728	0.302926	-0.0358551	0.338782
TACC_p2_p11_lag1	0.201133	0.302926	-0.0218258	-0.0054247	0.0722004	0.133588	0.221885	-0.0137059	0.125231	-0.0137761	0.297207	-0.0358551	0.123261	0.119545	0.171728	0.302926	-0.0358551	0.338782
PKNC_TTA	-0.0413268	0.0672365	-0.207947	-0.206682	-0.0869914	-0.191685	-0.0954414	-0.220849	-0.0451875	-0.110641	0.117124	-0.18294	-0.0232528	-0.168336	-0.0726854	0.117124	-0.220849	0.337972
DACC_p6_p11_lag1	0.0553189	-0.0431759	0.211588	0.219586	0.123416	0.294089	0.157038	0.184432	0.0208776	0.171132	-0.034814	0.223592	0.0566295	0.170016	0.11545	0.294089	-0.0431759	0.337265
MAC_p11_lag1	0.135988	-0.134962	0.173783	0.123743	0.0749468	0.201624	0.121106	0.0649765	0.096235	0.00608354	-0.0680976	0.157378	0.0885605	0.150504	0.045838	0.201624	-0.134962	0.336586
TCC_p8_p7_lag1	0.0709194	-0.0532648	0.153746	0.153355	0.0726502	0.167103	0.040092	0.135347	0.0898054	0.207391	-0.0916713	0.24399	0.0515052	0.0937528	0.0438105	0.24399	-0.0916713	0.335661
TACC_p8_p7_lag1	0.0709194	-0.0532648	0.153746	0.153355	0.0726502	0.167103	0.040092	0.135347	0.0898054	0.207391	-0.0916713	0.24399	0.0515052	0.0937528	0.0438105	0.24399	-0.0916713	0.335661
TCC_p1_p7_lag1	-0.070584	0.0533198	-0.153299	-0.153297	-0.0718563	-0.166159	-0.0395474	-0.134807	-0.0900472	-0.20666	0.0916997	-0.243561	-0.0509045	-0.093129	-0.0434839	0.0916997	-0.243561	0.335261
TACC_p1_p7_lag1	-0.070584	0.0533198	-0.153299	-0.153297	-0.0718563	-0.166159	-0.0395474	-0.134807	-0.0900472	-0.20666	0.0916997	-0.243561	-0.0509045	-0.093129	-0.0434839	0.0916997	-0.243561	0.335261
DACC_p12_p3_lag1	-0.0913464	-0.264118	-0.0655724	-0.0950556	-0.0079322	-0.274529	-0.276705	-0.0602643	-0.0993118	0.00424357	-0.330908	-0.0484906	-0.0936687	-0.184983	-0.220858	0.00424357	-0.330908	0.335151
PKNC_GCA	-0.0061999	0.107411	-0.154031	-0.0829754	-0.016638	-0.0754081	0.0580011	-0.136409	-0.0770582	-0.180592	0.154304	-0.103181	-0.0157227	-0.0072832	0.00105436	0.154304	-0.180592	0.334896
TCC_p1_p3_lag1	0.202489	0.286802	-0.047467	-0.0241081	0.0500933	0.123342	0.199552	-0.0320139	0.12782	-0.02411	0.260117	-0.0376456	0.11091	0.0970595	0.130334	0.286802	-0.047467	0.334269
TACC_p1_p3_lag1	0.202489	0.286802	-0.047467	-0.0241081	0.0500933	0.123342	0.199552	-0.0320139	0.12782	-0.02411	0.260117	-0.0376456	0.11091	0.0970595	0.130334	0.286802	-0.047467	0.334269
TCC_p8_p3_lag1	-0.203976	-0.288401	0.0447335	0.0213418	-0.0519937	-0.126041	-0.202978	0.0295293	-0.129041	0.022225	-0.26263	0.0351819	-0.113075	-0.10006	-0.1335	0.0447335	-0.288401	0.333135
TACC_p8_p3_lag1	-0.203976	-0.288401	0.0447335	0.0213418	-0.0519937	-0.126041	-0.202978	0.0295293	-0.129041	0.022225	-0.26263	0.0351819	-0.113075	-0.10006	-0.1335	0.0447335	-0.288401	0.333135
PC_PTNC_CTT	-0.145768	-0.284108	-0.0465852	-0.148681	-0.0337612	-0.253696	-0.308547	-0.0374447	-0.0975867	-0.0199396	-0.351059	-0.055778	-0.109126	-0.172739	-0.257152	-0.0199396	-0.351059	0.331119
TCC_p3_p1_lag1	0.210547	0.300163	-0.0307387	-0.0141076	0.0805137	0.156963	0.215662	-0.0231049	0.121816	-0.0115627	0.262889	0.00325294	0.0949832	0.113765	0.153039	0.300163	-0.0307387	0.330901
TACC_p3_p1_lag1	0.210547	0.300163	-0.0307387	-0.0141076	0.0805137	0.156963	0.215662	-0.0231049	0.121816	-0.0115627	0.262889	0.00325294	0.0949832	0.113765	0.153039	0.300163	-0.0307387	0.330901
SC_PTNC_GTG	-0.0248874	-0.198978	0.0863654	0.0514556	0.0816358	-0.0229992	-0.0481207	0.0994236	0.0345951	0.0611128	-0.206519	0.124086	-0.0062828	0.0244872	-0.0572045	0.124086	-0.206519	0.330606
PC_PTNC_GTG	-0.0223349	-0.197703	0.0893543	0.0541732	0.0829872	-0.018756	-0.0440352	0.102277	0.0361606	0.0630618	-0.204233	0.126365	-0.0044444	0.0274452	-0.0545831	0.126365	-0.204233	0.330598
PKNC_ACG	0.00014543	-0.115474	0.0982262	0.0790134	0.0662637	-0.0168549	-0.104848	0.0873058	-0.0166258	0.0663536	-0.231931	0.0484401	0.00737001	-0.0389315	-0.108059	0.0982262	-0.231931	0.330158
SC_PTNC_CTT	-0.14766	-0.284043	-0.0495634	-0.150665	-0.0351406	-0.255707	-0.310932	-0.0402893	-0.0988525	-0.0216711	-0.351747	-0.0579297	-0.110269	-0.174781	-0.259167	-0.0216711	-0.351747	0.330076
TCC_p3_p8_lag1	-0.211806	-0.301213	0.0281243	0.0115683	-0.0821958	-0.159152	-0.218862	0.0207493	-0.122738	0.00970658	-0.265524	-0.0051555	-0.0971437	-0.116578	-0.156135	0.0281243	-0.301213	0.329338
TACC_p3_p8_lag1	-0.211806	-0.301213	0.0281243	0.0115683	-0.0821958	-0.159152	-0.218862	0.0207493	-0.122738	0.00970658	-0.265524	-0.0051555	-0.0971437	-0.116578	-0.156135	0.0281243	-0.301213	0.329338
MAC_p1_lag2	0.0992663	0.173218	0.14103	0.141075	0.0911092	0.27476	0.192508	0.0529657	0.112567	-0.0543993	0.107645	0.123534	0.198013	0.262888	0.250432	0.27476	-0.0543993	0.32916
NMBAC_p9_lag2	0.0671542	-0.0520957	0.263475	0.19259	0.153533	0.275688	0.142006	0.239419	0.08723	0.195716	0.0230866	0.212105	0.116522	0.191599	0.148273	0.275688	-0.0520957	0.327784
DACC_p11_p1_lag1	0.00839843	-0.172188	0.105667	0.122744	0.0830148	0.0637301	0.00289773	0.120412	-0.0123765	0.061235	-0.188786	0.137863	-0.0280807	0.0482889	-0.0267909	0.137863	-0.188786	0.326649
DACC_p3_p2_lag1	0.0966834	0.260509	0.0420591	0.11159	0.00035924	0.216509	0.238544	0.0360898	0.0837221	0.00189952	0.32695	0.0153151	0.0713705	0.131693	0.217553	0.32695	0.00035924	0.32659
PC_PTNC_GGC	-0.0303452	-0.189013	0.13756	0.097203	0.0575966	0.045713	0.0245909	0.125282	-0.0779877	0.0893939	-0.127027	0.124606	-0.0193137	0.103439	-0.060182	0.13756	-0.189013	0.326573
PKNC_ATG	-0.0308393	0.163029	-0.163503	-0.0840688	-0.0738156	-0.116387	-0.0186318	-0.0983143	-0.016414	-0.134791	0.0711297	-0.0678385	0.0337843	-0.0592666	-0.0013408	0.163029	-0.163503	0.326532
GAC_p2_lag1	0.0214677	-0.110564	0.147725	0.0151082	0.153824	0.0721194	-0.0565933	0.128773	0.0308005	0.165584	-0.160934	0.141833	0.0892041	0.0583817	-0.0118323	0.165584	-0.160934	0.326517
GAC_p5_lag1	-0.104726	-0.247788	-0.062359	-0.0989999	-0.0054361	-0.287204	-0.281157	-0.0686407	-0.0950188	-0.0114431	-0.330911	-0.0464918	-0.0862911	-0.16628	-0.240911	-0.0054361	-0.330911	0.325474
DACC_p10_p2_lag1	0.213981	0.0486437	0.351024	0.322729	0.226862	0.341836	0.3049	0.346864	0.203393	0.239104	0.0260715	0.318688	0.200073	0.289194	0.22702	0.351024	0.0260715	0.324952
TCC_p7_p1_lag1	-0.0876691	-0.254808	0.0553536	-0.027518	0.0319255	-0.161619	-0.163297	0.067044	-0.0749072	-0.0270904	-0.257797	-0.0242648	-0.0404069	-0.0525876	-0.135482	0.067044	-0.257797	0.324841
TACC_p7_p1_lag1	-0.0876691	-0.254808	0.0553536	-0.027518	0.0319255	-0.161619	-0.163297	0.067044	-0.0749072	-0.0270904	-0.257797	-0.0242648	-0.0404069	-0.0525876	-0.135482	0.067044	-0.257797	0.324841
SC_PTNC_GGC	-0.0325649	-0.190134	0.134621	0.0947614	0.0562429	0.0413054	0.0204055	0.122442	-0.0792871	0.088005	-0.129257	0.12233	-0.0209751	0.100802	-0.0631852	0.134621	-0.190134	0.324755
TCC_p7_p8_lag1	0.0892103	0.254662	-0.0530324	0.0290952	-0.0307469	0.164018	0.164666	-0.0650817	0.0760396	0.0295649	0.25824	0.0263275	0.0420027	0.0547494	0.136805	0.25824	-0.0650817	0.323322
TACC_p7_p8_lag1	0.0892103	0.254662	-0.0530324	0.0290952	-0.0307469	0.164018	0.164666	-0.0650817	0.0760396	0.0295649	0.25824	0.0263275	0.0420027	0.0547494	0.136805	0.25824	-0.0650817	0.323322
PKNC_TGG	-0.0973426	-0.18662	-0.0007151	-0.121305	-0.0455652	-0.178714	-0.259746	-0.0105462	-0.0325876	0.0133184	-0.293067	0.0287288	-0.0684925	-0.122252	-0.193187	0.0287288	-0.293067	0.321796
TCC_p5_p7_lag1	-0.105556	0.0232513	-0.170307	-0.162817	-0.102619	-0.191752	-0.077748	-0.148592	-0.107786	-0.223079	0.0635722	-0.257072	-0.0765396	-0.126112	-0.0719619	0.0635722	-0.257072	0.320644
TCC_p6_p7_lag1	-0.105556	0.0232513	-0.170307	-0.162817	-0.102619	-0.191752	-0.077748	-0.148592	-0.107786	-0.223079	0.0635722	-0.257072	-0.0765396	-0.126112	-0.0719619	0.0635722	-0.257072	0.320644
TACC_p5_p7_lag1	-0.105556	0.0232513	-0.170307	-0.162817	-0.102619	-0.191752	-0.077748	-0.148592	-0.107786	-0.223079	0.0635722	-0.257072	-0.0765396	-0.126112	-0.0719619	0.0635722	-0.257072	0.320644
TACC_p6_p7_lag1	-0.105556	0.0232513	-0.170307	-0.162817	-0.102619	-0.191752	-0.077748	-0.148592	-0.107786	-0.223079	0.0635722	-0.257072	-0.0765396	-0.126112	-0.0719619	0.0635722	-0.257072	0.320644
PKNC_AAC	0.128637	0.281219	-0.0271862	0.0602764	0.0133151	0.203415	0.211451	-0.0384553	0.090226	0.0595453	0.279985	0.0384889	0.0881272	0.100352	0.167389	0.281219	-0.0384553	0.319674
TCC_p2_p7_lag1	-0.10593	0.0219113	-0.170198	-0.162953	-0.102562	-0.192443	-0.0788052	-0.148368	-0.108074	-0.223088	0.0622632	-0.257047	-0.0767075	-0.126534	-0.0727699	0.0622632	-0.257047	0.31931
TACC_p2_p7_lag1	-0.10593	0.0219113	-0.170198	-0.162953	-0.102562	-0.192443	-0.0788052	-0.148368	-0.108074	-0.223088	0.0622632	-0.257047	-0.0767075	-0.126534	-0.0727699	0.0622632	-0.257047	0.31931
SC_PTNC_TCC	-0.0619226	0.140166	-0.17866	-0.066205	-0.11516	-0.146594	-0.113242	-0.152611	0.00316047	-0.0871792	0.0291547	-0.128751	-0.0070227	-0.127193	-0.0194003	0.140166	-0.17866	0.318826
PC_PTNC_TCC	-0.0600653	0.14191	-0.176834	-0.0641508	-0.11444	-0.144094	-0.110079	-0.150704	0.00438623	-0.0860215	0.0320837	-0.127923	-0.0055865	-0.125422	-0.0162461	0.14191	-0.176834	0.318744
MAC_p12_lag1	0.0909052	0.038491	0.128652	0.138387	0.0497283	0.237899	0.121729	0.0612892	0.101283	-0.0796794	0.0170378	0.168636	0.108662	0.232729	0.125836	0.237899	-0.0796794	0.317579
DACC_p4_p7_lag1	-0.24564	-0.0638643	-0.377489	-0.281829	-0.296575	-0.325358	-0.362615	-0.381096	-0.200521	-0.227211	-0.108625	-0.315413	-0.25128	-0.3513	-0.260384	-0.0638643	-0.381096	0.317231
NMBAC_p5_lag2	-0.124889	-0.255998	-0.0844744	-0.11332	-0.0273939	-0.289512	-0.294839	-0.0939527	-0.108744	-0.0256458	-0.342037	-0.0641296	-0.110031	-0.188973	-0.258473	-0.0256458	-0.342037	0.316391
PC_PTNC_GCC	-0.0825597	-0.161011	0.0228114	-0.0041852	0.0255726	-0.13845	-0.181872	-0.011474	-0.0191631	0.0414025	-0.258805	0.0570126	-0.0837903	-0.0721555	-0.143455	0.0570126	-0.258805	0.315817
PKNC_GAG	0.0457942	-0.162596	0.120755	0.0913277	0.144608	0.0792145	-0.0010441	0.140705	-0.0059478	0.105061	-0.170531	0.117205	0.0341724	0.0702199	-0.0323471	0.144608	-0.170531	0.315139
DACC_p5_lag1	0.158716	0.234225	0.126712	0.181929	0.0848653	0.201408	0.337833	0.129276	0.144672	0.0230204	0.29551	0.0990485	0.155231	0.203537	0.229927	0.337833	0.0230204	0.314812
SC_PTNC_GCC	-0.0848358	-0.162028	0.0195907	-0.0069983	0.024005	-0.142439	-0.185409	-0.0142028	-0.0208816	0.0389568	-0.260451	0.0540814	-0.08479	-0.0748024	-0.146285	0.0540814	-0.260451	0.314533
DACC_p6_p12_lag1	-0.234568	-0.0763139	-0.319129	-0.301693	-0.248215	-0.368721	-0.330404	-0.322241	-0.168143	-0.226713	-0.0545702	-0.290728	-0.183168	-0.296341	-0.232181	-0.0545702	-0.368721	0.314151
TCC_p12_p2_lag1	-0.21173	-0.309239	-0.0057933	-0.0265606	-0.094079	-0.148163	-0.234551	0.00433358	-0.134783	-0.0101649	-0.292623	-0.0056414	-0.114933	-0.135858	-0.196686	0.00433358	-0.309239	0.313572
TACC_p12_p2_lag1	-0.21173	-0.309239	-0.0057933	-0.0265606	-0.094079	-0.148163	-0.234551	0.00433358	-0.134783	-0.0101649	-0.292623	-0.0056414	-0.114933	-0.135858	-0.196686	0.00433358	-0.309239	0.313572
TCC_p12_p5_lag1	-0.21174	-0.3091	-0.0058342	-0.0265924	-0.0940795	-0.148438	-0.234479	0.00433414	-0.134789	-0.0102507	-0.292448	-0.005804	-0.114753	-0.135813	-0.196668	0.00433414	-0.3091	0.313434
TCC_p12_p6_lag1	-0.21174	-0.3091	-0.0058342	-0.0265924	-0.0940795	-0.148438	-0.234479	0.00433414	-0.134789	-0.0102507	-0.292448	-0.005804	-0.114753	-0.135813	-0.196668	0.00433414	-0.3091	0.313434
TACC_p12_p5_lag1	-0.21174	-0.3091	-0.0058342	-0.0265924	-0.0940795	-0.148438	-0.234479	0.00433414	-0.134789	-0.0102507	-0.292448	-0.005804	-0.114753	-0.135813	-0.196668	0.00433414	-0.3091	0.313434
TACC_p12_p6_lag1	-0.21174	-0.3091	-0.0058342	-0.0265924	-0.0940795	-0.148438	-0.234479	0.00433414	-0.134789	-0.0102507	-0.292448	-0.005804	-0.114753	-0.135813	-0.196668	0.00433414	-0.3091	0.313434
GAC_p12_lag1	-0.0163789	0.198035	-0.0823495	-0.0531069	-0.0237935	0.0129301	0.0484572	-0.114261	0.0244268	-0.0228382	0.183403	-0.0660211	0.0382871	-0.0012119	0.0676626	0.198035	-0.114261	0.312296
DACC_p10_lag1	0.153427	-0.0217631	0.290419	0.229115	0.21614	0.186395	0.254565	0.281082	0.135767	0.168696	-0.0050783	0.245419	0.166662	0.256228	0.137735	0.290419	-0.0217631	0.312182
DACC_p3_p12_lag1	-0.0799289	-0.222642	-0.0476945	-0.100841	0.0129688	-0.204861	-0.211004	-0.0415667	-0.081439	-0.0015333	-0.29838	-0.0121289	-0.0543771	-0.117437	-0.195442	0.0129688	-0.29838	0.311349
DACC_p5_p9_lag1	-0.16449	0.00180431	-0.283826	-0.267663	-0.209631	-0.264674	-0.309336	-0.281529	-0.128592	-0.150397	-0.0546986	-0.245002	-0.13812	-0.273195	-0.178128	0.00180431	-0.309336	0.311141
TCC_p4_p2_lag1	0.213555	0.308574	0.00784253	0.0276506	0.0961496	0.148163	0.23538	-0.0024882	0.135791	0.0113961	0.291627	0.00756588	0.115746	0.137522	0.197124	0.308574	-0.0024882	0.311063
TACC_p4_p2_lag1	0.213555	0.308574	0.00784253	0.0276506	0.0961496	0.148163	0.23538	-0.0024882	0.135791	0.0113961	0.291627	0.00756588	0.115746	0.137522	0.197124	0.308574	-0.0024882	0.311063
TCC_p4_p5_lag1	0.213562	0.308437	0.0078759	0.0276795	0.0961446	0.148441	0.235308	-0.0024967	0.135794	0.0114781	0.291456	0.00772438	0.115563	0.137473	0.197105	0.308437	-0.0024967	0.310934
TCC_p4_p6_lag1	0.213562	0.308437	0.0078759	0.0276795	0.0961446	0.148441	0.235308	-0.0024967	0.135794	0.0114781	0.291456	0.00772438	0.115563	0.137473	0.197105	0.308437	-0.0024967	0.310934
TACC_p4_p5_lag1	0.213562	0.308437	0.0078759	0.0276795	0.0961446	0.148441	0.235308	-0.0024967	0.135794	0.0114781	0.291456	0.00772438	0.115563	0.137473	0.197105	0.308437	-0.0024967	0.310934
TACC_p4_p6_lag1	0.213562	0.308437	0.0078759	0.0276795	0.0961446	0.148441	0.235308	-0.0024967	0.135794	0.0114781	0.291456	0.00772438	0.115563	0.137473	0.197105	0.308437	-0.0024967	0.310934
TCC_p11_p2_lag1	0.213527	0.308353	0.00813315	0.0278089	0.0960502	0.14831	0.23539	-0.002423	0.135882	0.0113368	0.291567	0.00759927	0.115572	0.137522	0.197283	0.308353	-0.002423	0.310776
TACC_p11_p2_lag1	0.213527	0.308353	0.00813315	0.0278089	0.0960502	0.14831	0.23539	-0.002423	0.135882	0.0113368	0.291567	0.00759927	0.115572	0.137522	0.197283	0.308353	-0.002423	0.310776
DACC_p3_p8_lag1	0.0561781	0.145683	-0.0828217	-0.0800907	-0.0759845	0.012811	0.0556674	-0.0474335	0.0489548	-0.124095	0.186618	-0.0943851	-0.0127418	-0.0198577	0.0627285	0.186618	-0.124095	0.310713
TCC_p11_p5_lag1	0.213538	0.308212	0.00817041	0.0278374	0.0960491	0.148588	0.235317	-0.0024281	0.135886	0.0114216	0.29139	0.0077609	0.115388	0.137474	0.197263	0.308212	-0.0024281	0.31064
TCC_p11_p6_lag1	0.213538	0.308212	0.00817041	0.0278374	0.0960491	0.148588	0.235317	-0.0024281	0.135886	0.0114216	0.29139	0.0077609	0.115388	0.137474	0.197263	0.308212	-0.0024281	0.31064
TACC_p11_p5_lag1	0.213538	0.308212	0.00817041	0.0278374	0.0960491	0.148588	0.235317	-0.0024281	0.135886	0.0114216	0.29139	0.0077609	0.115388	0.137474	0.197263	0.308212	-0.0024281	0.31064
TACC_p11_p6_lag1	0.213538	0.308212	0.00817041	0.0278374	0.0960491	0.148588	0.235317	-0.0024281	0.135886	0.0114216	0.29139	0.0077609	0.115388	0.137474	0.197263	0.308212	-0.0024281	0.31064
DACC_p7_p4_lag1	-0.243954	-0.0616171	-0.366667	-0.261947	-0.295079	-0.316898	-0.359602	-0.371625	-0.19042	-0.215569	-0.117293	-0.302994	-0.244699	-0.34868	-0.253999	-0.0616171	-0.371625	0.310008
SC_PTNC_AGA	0.10641	0.220885	-0.0824839	0.0064907	-0.0180889	0.0699728	0.0625141	-0.0631654	0.0677767	-0.0023517	0.175613	-0.0873886	0.104222	0.0205124	0.0912241	0.220885	-0.0873886	0.308274
PC_PTNC_AGA	0.108521	0.222377	-0.0798315	0.00893057	-0.0167854	0.0736486	0.0664247	-0.0606526	0.0691604	-7.25e-05	0.178749	-0.0852053	0.105659	0.0230532	0.0946955	0.222377	-0.0852053	0.307582
PC_PTNC_ACG	0.00853151	-0.0903738	0.0974192	0.0817378	0.0718184	0.00358007	-0.0935317	0.0874484	-0.0088554	0.0686706	-0.210159	0.0463261	0.0205348	-0.0322902	-0.0910218	0.0974192	-0.210159	0.307579
DACC_p1_lag1	0.266147	0.260962	0.17783	0.189776	0.201384	0.267104	0.400083	0.194206	0.187573	0.0931644	0.362575	0.167373	0.213995	0.29718	0.318249	0.400083	0.0931644	0.306919
SC_PTNC_ACG	0.00637178	-0.0913711	0.0942633	0.0789794	0.0700731	-0.00092	-0.0972541	0.0842889	-0.0106823	0.0661732	-0.212169	0.043652	0.0191201	-0.0348297	-0.0941647	0.0942633	-0.212169	0.306432
DACC_p12_p5_lag1	-0.0691068	0.0488237	-0.18856	-0.193739	-0.0693902	-0.240605	-0.0978519	-0.191957	-0.0587799	-0.12656	0.0651501	-0.169304	-0.0335293	-0.119881	-0.0852321	0.0651501	-0.240605	0.305756
DACC_p4_p2_lag1	0.230031	0.074062	0.373361	0.33701	0.261854	0.371879	0.350315	0.369881	0.210243	0.243857	0.0711622	0.343359	0.222183	0.325386	0.272719	0.373361	0.0711622	0.302199
DACC_p11_p9_lag1	-0.0539951	0.140655	-0.147471	-0.160353	-0.0976097	-0.127502	-0.0837687	-0.154779	-0.0287244	-0.0705793	0.130492	-0.148188	-0.0087791	-0.0925254	-0.0104368	0.140655	-0.160353	0.301008
MAC_p9_lag1	0.0967805	0.113927	0.0758303	0.111322	0.0503062	0.195577	0.15802	0.0429439	0.122213	-0.0683197	0.0962318	0.0891388	0.136749	0.232345	0.220555	0.232345	-0.0683197	0.300664
DACC_p2_p8_lag2	0.153165	-0.0092816	0.290755	0.206481	0.1831	0.165935	0.207372	0.241024	0.114793	0.177486	0.017471	0.184555	0.131372	0.195062	0.153473	0.290755	-0.0092816	0.300036
DACC_p7_p2_lag1	-0.232699	-0.0738776	-0.372903	-0.339465	-0.261936	-0.368108	-0.368517	-0.373584	-0.206807	-0.217113	-0.0877248	-0.332928	-0.217222	-0.329908	-0.269088	-0.0738776	-0.373584	0.299706
DACC_p6_p3_lag1	-0.0571161	0.148632	-0.0527523	0.0266731	-0.0612672	0.103682	0.121092	-0.0584088	-0.0004148	-0.0954834	0.203763	-0.0329766	-0.0180958	0.050459	0.098768	0.203763	-0.0954834	0.299247
SC_PTNC_GAG	0.054486	-0.138545	0.120026	0.0944596	0.1522	0.0944643	0.0113348	0.141595	0.00245319	0.108491	-0.14662	0.118056	0.0452792	0.079175	-0.0142023	0.1522	-0.14662	0.29882
DACC_p9_p1_lag1	-0.258586	-0.203765	-0.220997	-0.244391	-0.233015	-0.28384	-0.411937	-0.233888	-0.174761	-0.11366	-0.299992	-0.212807	-0.196099	-0.31731	-0.313794	-0.11366	-0.411937	0.298277
PKNC_TGC	-0.0238754	0.0938382	-0.204261	-0.131371	-0.029581	-0.145889	-0.0344532	-0.184482	-0.0585555	-0.176845	0.0685228	-0.171608	0.00381159	-0.106956	-0.0583266	0.0938382	-0.204261	0.298099
PC_PTNC_GAG	0.0569504	-0.137587	0.123367	0.0970387	0.153577	0.0987878	0.0152482	0.144601	0.00411772	0.111264	-0.144489	0.121212	0.047631	0.0822442	-0.0112076	0.153577	-0.144489	0.298066
TCC_p8_p4_lag2	-0.154404	-0.190578	0.0751098	0.0691309	-0.0666392	-0.0110159	-0.0402749	0.0408521	-0.0815141	0.0866619	-0.105547	0.106466	-0.0718823	-0.002871	-0.0400377	0.106466	-0.190578	0.297044
TACC_p8_p4_lag2	-0.154404	-0.190578	0.0751098	0.0691309	-0.0666392	-0.0110159	-0.0402749	0.0408521	-0.0815141	0.0866619	-0.105547	0.106466	-0.0718823	-0.002871	-0.0400377	0.106466	-0.190578	0.297044
TCC_p8_p11_lag2	-0.15454	-0.190317	0.0748676	0.0689154	-0.0669371	-0.0113532	-0.0400121	0.0402605	-0.0811493	0.0869038	-0.104771	0.106062	-0.0720281	-0.0028055	-0.0399584	0.106062	-0.190317	0.296379
TACC_p8_p11_lag2	-0.15454	-0.190317	0.0748676	0.0689154	-0.0669371	-0.0113532	-0.0400121	0.0402605	-0.0811493	0.0869038	-0.104771	0.106062	-0.0720281	-0.0028055	-0.0399584	0.106062	-0.190317	0.296379
TCC_p8_p12_lag2	0.154983	0.190592	-0.0730969	-0.0676419	0.0683201	0.0130052	0.0419177	-0.0385417	0.0814723	-0.0854165	0.104983	-0.105083	0.0725588	0.00414611	0.0410032	0.190592	-0.105083	0.295675
TACC_p8_p12_lag2	0.154983	0.190592	-0.0730969	-0.0676419	0.0683201	0.0130052	0.0419177	-0.0385417	0.0814723	-0.0854165	0.104983	-0.105083	0.0725588	0.00414611	0.0410032	0.190592	-0.105083	0.295675
TCC_p1_p4_lag2	0.151879	0.186422	-0.0776772	-0.0723756	0.0644562	0.00600143	0.0340658	-0.0430641	0.0791854	-0.0895243	0.10007	-0.109227	0.0686658	-0.0018369	0.0354175	0.186422	-0.109227	0.295649
TACC_p1_p4_lag2	0.151879	0.186422	-0.0776772	-0.0723756	0.0644562	0.00600143	0.0340658	-0.0430641	0.0791854	-0.0895243	0.10007	-0.109227	0.0686658	-0.0018369	0.0354175	0.186422	-0.109227	0.295649
TCC_p1_p11_lag2	0.152011	0.18615	-0.0774269	-0.0721584	0.0647554	0.00634467	0.0337918	-0.0424669	0.0788155	-0.089765	0.0992773	-0.108812	0.0688066	-0.0019052	0.0353324	0.18615	-0.108812	0.294962
TACC_p1_p11_lag2	0.152011	0.18615	-0.0774269	-0.0721584	0.0647554	0.00634467	0.0337918	-0.0424669	0.0788155	-0.089765	0.0992773	-0.108812	0.0688066	-0.0019052	0.0353324	0.18615	-0.108812	0.294962
TCC_p1_p12_lag2	-0.152493	-0.186474	0.07562	0.0708445	-0.0661695	-0.0080554	-0.0357732	0.0407071	-0.079167	0.0882471	-0.0995484	0.107811	-0.069377	0.00049985	-0.0364365	0.107811	-0.186474	0.294285
TACC_p1_p12_lag2	-0.152493	-0.186474	0.07562	0.0708445	-0.0661695	-0.0080554	-0.0357732	0.0407071	-0.079167	0.0882471	-0.0995484	0.107811	-0.069377	0.00049985	-0.0364365	0.107811	-0.186474	0.294285
DACC_p2_lag1	0.198348	0.129267	0.173985	0.206712	0.126209	0.287092	0.336704	0.207467	0.12306	0.0436796	0.197223	0.15344	0.117369	0.231076	0.218696	0.336704	0.0436796	0.293024
PKNC_GAT	-0.0285262	-0.206593	0.0772257	0.0657723	0.0602083	0.0337177	-0.0258885	0.0764862	-0.101427	0.0590306	-0.184043	0.0863662	-0.0156269	0.0611572	-0.0827457	0.0863662	-0.206593	0.292959
DACC_p9_p10_lag1	0.225171	0.0787911	0.326418	0.255253	0.25446	0.268959	0.274596	0.312626	0.219726	0.222215	0.0334674	0.277253	0.220895	0.265611	0.208263	0.326418	0.0334674	0.292951
DACC_p1_p5_lag1	0.221542	-0.0244573	0.220564	0.10502	0.180792	0.207143	0.157445	0.246137	0.140957	0.153493	-0.0467332	0.195846	0.138211	0.186623	0.0814963	0.246137	-0.0467332	0.29287
MAC_p8_lag1	0.068865	0.0277268	0.270815	0.20844	0.107806	0.24384	0.130213	0.15405	0.0743613	-0.0050991	-0.02172	0.246852	0.144021	0.226844	0.127431	0.270815	-0.02172	0.292535
SC_PTNC_CAC	0.0688944	0.240243	-0.0414469	0.0568332	0.0162937	0.0869177	0.082208	-0.0520017	0.104481	-0.0404	0.177455	0.0343735	0.044572	0.0435323	0.147447	0.240243	-0.0520017	0.292245
DACC_p2_p7_lag2	-0.182957	0.00081268	-0.2911	-0.223302	-0.218999	-0.224369	-0.246595	-0.271226	-0.131512	-0.16849	-0.0343262	-0.200067	-0.168841	-0.234399	-0.178971	0.00081268	-0.2911	0.291913
MAC_p5_lag1	0.0826468	0.159261	0.0620312	0.123575	0.0442171	0.161504	0.17108	0.0221098	0.115096	-0.099796	0.100706	0.0567479	0.136329	0.169777	0.1918	0.1918	-0.099796	0.291596
DACC_p7_p5_lag1	0.108511	-0.106142	0.175129	0.051504	0.151711	0.0400826	0.0989253	0.18527	0.0827201	0.121285	-0.0698493	0.161672	0.115963	0.134887	0.0283727	0.18527	-0.106142	0.291411
PC_PTNC_CAC	0.07084	0.241529	-0.0390945	0.058892	0.0171491	0.0904014	0.085315	-0.049811	0.105472	-0.0383239	0.179862	0.0360856	0.0456154	0.0455563	0.150431	0.241529	-0.049811	0.29134
NMBAC_p5_lag1	-0.133571	-0.245995	-0.0955955	-0.118942	-0.0412491	-0.292399	-0.291064	-0.103075	-0.120285	-0.034002	-0.325091	-0.0813107	-0.106106	-0.192604	-0.253715	-0.034002	-0.325091	0.291089
DACC_p5_p10_lag1	-0.108861	0.0155162	-0.236044	-0.239828	-0.161413	-0.192837	-0.20593	-0.200106	-0.0920205	-0.180727	0.0497322	-0.22276	-0.131379	-0.191466	-0.0941865	0.0497322	-0.239828	0.28956
GAC_p1_lag2	0.163416	0.0318565	0.290253	0.216989	0.193459	0.320244	0.224898	0.272619	0.147166	0.194489	0.103857	0.254054	0.153843	0.24994	0.217347	0.320244	0.0318565	0.288387
TCC_p1_p9_lag1	0.165486	0.136664	-0.112552	-0.122632	0.0099425	-0.0636838	-0.0203888	-0.10463	0.069754	-0.0589067	0.0461589	-0.109716	-0.0018346	-0.0399108	-0.0472817	0.165486	-0.122632	0.288118
TCC_p1_p10_lag1	0.165486	0.136664	-0.112552	-0.122632	0.0099425	-0.0636838	-0.0203888	-0.10463	0.069754	-0.0589067	0.0461589	-0.109716	-0.0018346	-0.0399108	-0.0472817	0.165486	-0.122632	0.288118
TACC_p1_p9_lag1	0.165486	0.136664	-0.112552	-0.122632	0.0099425	-0.0636838	-0.0203888	-0.10463	0.069754	-0.0589067	0.0461589	-0.109716	-0.0018346	-0.0399108	-0.0472817	0.165486	-0.122632	0.288118
TACC_p1_p10_lag1	0.165486	0.136664	-0.112552	-0.122632	0.0099425	-0.0636838	-0.0203888	-0.10463	0.069754	-0.0589067	0.0461589	-0.109716	-0.0018346	-0.0399108	-0.0472817	0.165486	-0.122632	0.288118
DACC_p1_p2_lag1	-0.17536	-0.0532422	-0.333818	-0.279558	-0.242434	-0.341322	-0.282802	-0.310531	-0.173581	-0.228372	-0.0921006	-0.324977	-0.187917	-0.268471	-0.265801	-0.0532422	-0.341322	0.28808
DACC_p2_p10_lag1	0.17373	0.00378862	0.280379	0.152992	0.220609	0.270376	0.290148	0.29181	0.0851489	0.116515	0.114074	0.209466	0.167819	0.274572	0.191967	0.29181	0.00378862	0.288022
MAC_p8_lag2	0.0690318	0.111072	0.158078	0.165795	0.0542866	0.234209	0.185923	0.0746277	0.103139	-0.0385899	0.100772	0.143997	0.152889	0.2314	0.249352	0.249352	-0.0385899	0.287942
DACC_p6_p2_lag1	0.219621	0.0805464	0.337064	0.319793	0.236465	0.367001	0.349446	0.338473	0.174995	0.229611	0.0790827	0.314575	0.192145	0.316745	0.261188	0.367001	0.0790827	0.287918
TCC_p8_p9_lag1	-0.168761	-0.145278	0.111366	0.119053	-0.0113022	0.0578989	0.0117591	0.103131	-0.0733236	0.0583292	-0.0557975	0.107753	-0.0024678	0.0349988	0.0402971	0.119053	-0.168761	0.287814
TCC_p8_p10_lag1	-0.168761	-0.145278	0.111366	0.119053	-0.0113022	0.0578989	0.0117591	0.103131	-0.0733236	0.0583292	-0.0557975	0.107753	-0.0024678	0.0349988	0.0402971	0.119053	-0.168761	0.287814
TACC_p8_p9_lag1	-0.168761	-0.145278	0.111366	0.119053	-0.0113022	0.0578989	0.0117591	0.103131	-0.0733236	0.0583292	-0.0557975	0.107753	-0.0024678	0.0349988	0.0402971	0.119053	-0.168761	0.287814
TACC_p8_p10_lag1	-0.168761	-0.145278	0.111366	0.119053	-0.0113022	0.0578989	0.0117591	0.103131	-0.0733236	0.0583292	-0.0557975	0.107753	-0.0024678	0.0349988	0.0402971	0.119053	-0.168761	0.287814
DACC_p11_p7_lag1	-0.0118796	-0.0991288	0.121031	0.129245	0.0837362	0.0677832	-0.0062033	0.0645041	0.00531917	0.141448	-0.145194	0.12442	0.0384372	0.0265646	-0.0151612	0.141448	-0.145194	0.286641
DACC_p12_p1_lag2	0.126809	-0.0485935	0.198946	0.157647	0.187706	0.236999	0.164805	0.23199	0.124229	0.10419	-0.0453968	0.155211	0.108351	0.143455	0.0987748	0.236999	-0.0485935	0.285592
PC_PDNC_AA	-0.0841816	-0.138753	0.00843784	-0.0944873	0.0397692	-0.159874	-0.239551	-0.0100432	-0.0289505	0.045315	-0.22234	0.0355147	-0.039785	-0.0774504	-0.128329	0.045315	-0.239551	0.284866
MAC_p6_lag1	0.110373	0.051902	0.153789	0.137323	0.0777884	0.218411	0.142107	0.0832893	0.11986	-0.0234339	0.0311441	0.184586	0.172495	0.260566	0.168079	0.260566	-0.0234339	0.284
PC_PTNC_TGG	-0.093583	-0.156396	-0.0078567	-0.127849	-0.0463243	-0.167321	-0.251549	-0.0187636	-0.0253813	0.0110611	-0.262588	0.0213957	-0.0578125	-0.11842	-0.176044	0.0213957	-0.262588	0.283984
DACC_p12_p8_lag2	-0.163373	0.00428657	-0.27948	-0.178627	-0.186545	-0.122471	-0.168775	-0.213482	-0.136574	-0.156569	-0.0068669	-0.155439	-0.0895353	-0.169019	-0.13268	0.00428657	-0.27948	0.283766
DACC_p2_p1_lag2	-0.105511	0.0373688	-0.209611	-0.179247	-0.179838	-0.246281	-0.193301	-0.236931	-0.118304	-0.0852193	0.0124745	-0.163346	-0.0923986	-0.155998	-0.128126	0.0373688	-0.246281	0.28365
DACC_p7_p6_lag1	-0.25809	-0.0808939	-0.34707	-0.26588	-0.284311	-0.318199	-0.364272	-0.34907	-0.211153	-0.196665	-0.0964747	-0.302269	-0.234567	-0.337987	-0.241185	-0.0808939	-0.364272	0.283378
SC_PTNC_TGG	-0.0958344	-0.1574	-0.0110499	-0.13016	-0.0476435	-0.170946	-0.254914	-0.0217356	-0.0268842	0.00895251	-0.264306	0.0190132	-0.0590562	-0.120902	-0.17874	0.0190132	-0.264306	0.28332
MAC_p4_lag1	0.132293	0.0680836	0.167178	0.158617	0.0831595	0.269051	0.206048	0.101277	0.140354	0.00199689	0.113218	0.15975	0.191262	0.284863	0.241776	0.284863	0.00199689	0.282866
SC_PTNC_TTG	0.0539097	0.143547	-0.138183	-0.0885882	-0.109851	-0.0974264	0.0216651	-0.0762832	0.0535817	-0.109709	0.117481	-0.0956937	-0.0135045	-0.0495477	0.033517	0.143547	-0.138183	0.28173
TCC_p11_p7_lag1	-0.142874	-0.0156006	-0.179443	-0.165062	-0.132583	-0.209105	-0.118202	-0.154914	-0.123404	-0.230413	0.0228164	-0.258644	-0.10142	-0.157393	-0.102346	0.0228164	-0.258644	0.28146
TACC_p11_p7_lag1	-0.142874	-0.0156006	-0.179443	-0.165062	-0.132583	-0.209105	-0.118202	-0.154914	-0.123404	-0.230413	0.0228164	-0.258644	-0.10142	-0.157393	-0.102346	0.0228164	-0.258644	0.28146
MAC_p9_lag2	0.0777793	0.106605	0.126992	0.127117	0.0509558	0.218532	0.159326	0.0529037	0.0892628	-0.0433491	0.0918498	0.134824	0.191457	0.238055	0.234322	0.238055	-0.0433491	0.281404
DACC_p7_p1_lag1	0.254125	0.0940083	0.335029	0.237835	0.282183	0.313583	0.375025	0.335832	0.173142	0.212947	0.208376	0.284132	0.229248	0.352731	0.282548	0.375025	0.0940083	0.281017
PC_PTNC_TTG	0.0555171	0.144638	-0.136046	-0.0865304	-0.108965	-0.0940639	0.0251256	-0.0739081	0.0548227	-0.107894	0.119888	-0.0940006	-0.0122021	-0.0473435	0.0361954	0.144638	-0.136046	0.280684
TCC_p4_p7_lag1	-0.142413	-0.0167934	-0.178509	-0.164466	-0.131923	-0.208842	-0.118419	-0.153941	-0.1228	-0.230057	0.0219475	-0.257974	-0.101008	-0.156869	-0.102431	0.0219475	-0.257974	0.279921
TACC_p4_p7_lag1	-0.142413	-0.0167934	-0.178509	-0.164466	-0.131923	-0.208842	-0.118419	-0.153941	-0.1228	-0.230057	0.0219475	-0.257974	-0.101008	-0.156869	-0.102431	0.0219475	-0.257974	0.279921
PC_PTNC_GAT	-0.0230565	-0.188589	0.0792155	0.0705017	0.069741	0.053895	-0.0100891	0.0795675	-0.102572	0.0638232	-0.163421	0.0906345	-0.003671	0.0726096	-0.0673903	0.0906345	-0.188589	0.279223
TCC_p5_p7_lag2	-0.0815739	0.0284312	-0.0889231	-0.0700208	-0.0945692	-0.0955124	1.54e-05	-0.0767364	-0.0695539	-0.157294	0.101528	-0.177355	-0.0630733	-0.0731581	0.00289209	0.101528	-0.177355	0.278883
TCC_p6_p7_lag2	-0.0815739	0.0284312	-0.0889231	-0.0700208	-0.0945692	-0.0955124	1.54e-05	-0.0767364	-0.0695539	-0.157294	0.101528	-0.177355	-0.0630733	-0.0731581	0.00289209	0.101528	-0.177355	0.278883
TACC_p5_p7_lag2	-0.0815739	0.0284312	-0.0889231	-0.0700208	-0.0945692	-0.0955124	1.54e-05	-0.0767364	-0.0695539	-0.157294	0.101528	-0.177355	-0.0630733	-0.0731581	0.00289209	0.101528	-0.177355	0.278883
TACC_p6_p7_lag2	-0.0815739	0.0284312	-0.0889231	-0.0700208	-0.0945692	-0.0955124	1.54e-05	-0.0767364	-0.0695539	-0.157294	0.101528	-0.177355	-0.0630733	-0.0731581	0.00289209	0.101528	-0.177355	0.278883
DACC_p5_p2_lag1	0.054099	0.0481545	-0.0436088	-0.0311008	-0.0697674	0.014406	0.0873414	0.00498195	0.0158295	-0.126128	0.152593	-0.0652906	-0.0203854	0.0311769	0.0413127	0.152593	-0.126128	0.278721
TCC_p12_p7_lag1	0.142663	0.017525	0.177822	0.16445	0.131461	0.209488	0.118518	0.153267	0.123333	0.230068	-0.0207403	0.257955	0.101235	0.156711	0.102771	0.257955	-0.0207403	0.278695
TACC_p12_p7_lag1	0.142663	0.017525	0.177822	0.16445	0.131461	0.209488	0.118518	0.153267	0.123333	0.230068	-0.0207403	0.257955	0.101235	0.156711	0.102771	0.257955	-0.0207403	0.278695
MAC_p7_lag1	0.0953708	0.113944	0.144033	0.159663	0.0686229	0.254207	0.199126	0.0793384	0.122426	-0.0241451	0.123137	0.131876	0.169351	0.253823	0.249093	0.254207	-0.0241451	0.278352
SC_PTNC_GAT	-0.0254744	-0.18971	0.0762543	0.0680506	0.0682752	0.049707	-0.0141531	0.0766899	-0.104127	0.0618887	-0.165558	0.0880855	-0.0056101	0.0699117	-0.0702175	0.0880855	-0.18971	0.277795
TCC_p2_p7_lag2	-0.0820757	0.0276503	-0.0886334	-0.0698627	-0.09451	-0.0956222	-0.0004033	-0.0761679	-0.0695474	-0.157341	0.100528	-0.17725	-0.063346	-0.0731376	0.00258562	0.100528	-0.17725	0.277778
TACC_p2_p7_lag2	-0.0820757	0.0276503	-0.0886334	-0.0698627	-0.09451	-0.0956222	-0.0004033	-0.0761679	-0.0695474	-0.157341	0.100528	-0.17725	-0.063346	-0.0731376	0.00258562	0.100528	-0.17725	0.277778
DACC_p9_p12_lag2	-0.170898	0.0130036	-0.201173	-0.161335	-0.187567	-0.264187	-0.195005	-0.207953	-0.106137	-0.149386	-0.0046622	-0.16978	-0.113965	-0.173618	-0.105759	0.0130036	-0.264187	0.27719
DACC_p6_p7_lag1	-0.253738	-0.0831286	-0.344822	-0.247875	-0.281185	-0.310931	-0.359503	-0.34312	-0.185242	-0.198513	-0.124733	-0.277977	-0.242535	-0.337514	-0.239544	-0.0831286	-0.359503	0.276375
PC_PDNC_TA	-0.0594913	-0.0006795	-0.150748	-0.161024	-0.0187153	-0.15728	-0.0478814	-0.129393	-0.0499734	-0.113935	0.114208	-0.126272	-0.0098183	-0.101541	-0.0409772	0.114208	-0.161024	0.275232
PKNC_TCC	-0.0674816	0.104542	-0.170563	-0.0647938	-0.110032	-0.16007	-0.128463	-0.142452	-0.0023337	-0.079653	-0.0130792	-0.118399	-0.0141863	-0.133117	-0.0398863	0.104542	-0.170563	0.275105
SC_PTNC_GAA	0.0413846	0.138092	-0.136181	-0.095344	-0.101331	-0.11226	-0.0060149	-0.0883731	0.0535859	-0.0907068	0.126529	-0.111913	0.0217938	-0.049345	0.0211013	0.138092	-0.136181	0.274273
PC_PTNC_GAA	0.043613	0.13948	-0.133873	-0.0930141	-0.100346	-0.108678	-0.0021954	-0.0858887	0.0547752	-0.0886899	0.129219	-0.110191	0.023206	-0.0471924	0.0240831	0.13948	-0.133873	0.273353
DACC_p12_lag1	0.146098	-0.0605115	0.177739	0.156035	0.135785	0.208694	0.188869	0.212728	0.071821	0.0662062	-0.0515537	0.159249	0.0621624	0.166946	0.0576114	0.212728	-0.0605115	0.27324
DACC_p7_p2_lag2	-0.181621	-0.0041336	-0.27704	-0.195388	-0.231393	-0.227415	-0.232286	-0.244343	-0.145198	-0.214383	-0.0502313	-0.222937	-0.176095	-0.20818	-0.180316	-0.0041336	-0.27704	0.272906
DACC_p12_p7_lag2	0.201304	0.0139757	0.286741	0.198796	0.229479	0.190094	0.221017	0.249293	0.159605	0.162703	0.0289299	0.179089	0.156182	0.217227	0.165613	0.286741	0.0139757	0.272765
DACC_p3_p6_lag1	0.00848349	0.119093	-0.123081	-0.0815196	-0.09361	-0.10715	-0.0680167	-0.118328	0.00893365	-0.080098	0.12593	-0.145951	-0.046516	-0.090721	0.0226718	0.12593	-0.145951	0.271881
SC_PDNC_TA	-0.0616564	-0.0033302	-0.152073	-0.163711	-0.018865	-0.161648	-0.054264	-0.130991	-0.0513729	-0.113866	0.107898	-0.126362	-0.0118967	-0.104481	-0.0447462	0.107898	-0.163711	0.271609
NMBAC_p12_lag2	0.0326219	0.190623	0.0122788	0.0208164	0.0192768	0.126009	0.164582	0.00116917	0.0341312	-0.0134971	0.257586	0.0193684	0.0715568	0.0998563	0.158522	0.257586	-0.0134971	0.271083
DACC_p1_p12_lag2	0.162561	-0.0412431	0.187071	0.144139	0.171234	0.229733	0.166309	0.1902	0.0881915	0.156469	-0.0235028	0.169046	0.10197	0.167503	0.0912322	0.229733	-0.0412431	0.270976
TCC_p3_p7_lag1	-0.212495	-0.0589546	-0.264869	-0.227605	-0.198335	-0.309262	-0.238932	-0.229944	-0.180327	-0.260375	-0.0430596	-0.313766	-0.15232	-0.241879	-0.173099	-0.0430596	-0.313766	0.270707
TACC_p3_p7_lag1	-0.212495	-0.0589546	-0.264869	-0.227605	-0.198335	-0.309262	-0.238932	-0.229944	-0.180327	-0.260375	-0.0430596	-0.313766	-0.15232	-0.241879	-0.173099	-0.0430596	-0.313766	0.270707
PKNC_GTA	-0.13593	-0.249282	-0.0043127	-0.0635123	0.0192853	-0.139586	-0.117068	0.00134221	-0.115307	-0.0064353	-0.188213	0.01003	-0.0541605	-0.0368236	-0.121065	0.0192853	-0.249282	0.268568
PDNC_CC	-0.109656	-0.0741516	-0.101524	-0.0570936	-0.0695039	-0.205229	-0.283811	-0.121082	-0.0334085	-0.0152726	-0.275984	-0.0595221	-0.109353	-0.162406	-0.167357	-0.0152726	-0.283811	0.268539
DACC_p1_p7_lag1	0.283789	0.117444	0.379892	0.275099	0.296779	0.347499	0.365752	0.384688	0.23505	0.229417	0.153065	0.33016	0.263238	0.347243	0.302486	0.384688	0.117444	0.267243
PKNC_AGA	0.118353	0.192229	-0.0707344	0.0121186	-0.0070398	0.0632843	0.0539751	-0.0478697	0.066766	0.00725095	0.140858	-0.0746844	0.101199	0.0239477	0.0770057	0.192229	-0.0746844	0.266913
DACC_p8_p1_lag2	-0.211345	-0.107348	-0.326698	-0.268327	-0.237625	-0.291401	-0.373976	-0.323328	-0.169193	-0.168793	-0.191467	-0.25845	-0.233671	-0.308111	-0.287594	-0.107348	-0.373976	0.266628
DACC_p2_p7_lag1	-0.208323	-0.0495578	-0.297644	-0.181358	-0.227309	-0.283748	-0.315532	-0.311995	-0.130352	-0.144137	-0.140064	-0.232655	-0.191159	-0.291851	-0.217799	-0.0495578	-0.315532	0.265974
DACC_p8_p3_lag1	0.0676907	0.194416	0.004991	0.0962206	-0.0076039	0.207698	0.201906	-0.0123458	0.00759147	-0.0070159	0.24703	-0.0188742	0.00328667	0.127024	0.153297	0.24703	-0.0188742	0.265905
MAC_p7_lag2	0.100911	0.101156	0.149586	0.150507	0.0742548	0.238024	0.178606	0.0737126	0.121433	-0.0145988	0.101502	0.133371	0.171618	0.250562	0.23486	0.250562	-0.0145988	0.26516
DACC_p10_p4_lag1	0.234747	0.0784347	0.324366	0.252352	0.273879	0.262918	0.342843	0.321213	0.189712	0.188195	0.105733	0.269298	0.228661	0.322766	0.220497	0.342843	0.0784347	0.264408
DACC_p5_p4_lag1	-0.174331	-0.0536604	-0.274056	-0.269577	-0.222042	-0.274427	-0.277277	-0.242134	-0.141355	-0.216043	-0.0135153	-0.263768	-0.18026	-0.253204	-0.170169	-0.0135153	-0.277277	0.263762
DACC_p7_p1_lag2	0.229497	0.0962005	0.333371	0.255246	0.25494	0.300761	0.359898	0.326369	0.176462	0.195815	0.168041	0.256284	0.246924	0.31182	0.274409	0.359898	0.0962005	0.263697
GAC_p12_lag2	0.0390339	0.193806	0.0135302	0.021464	0.0321451	0.13251	0.167969	-0.0009862	0.0454852	-0.0092703	0.253775	0.0183412	0.0774028	0.102161	0.150656	0.253775	-0.0092703	0.263045
DACC_p2_p9_lag1	0.131627	-0.0322882	0.230627	0.0728022	0.173551	0.178093	0.153714	0.230356	0.0857886	0.185311	0.0228452	0.188196	0.149423	0.195798	0.10456	0.230627	-0.0322882	0.262915
DACC_p1_p7_lag2	0.236024	0.0925461	0.312781	0.244241	0.241652	0.301272	0.355056	0.305586	0.159446	0.214123	0.175724	0.24983	0.25515	0.318829	0.26332	0.355056	0.0925461	0.26251
DACC_p11_p2_lag1	0.122468	-0.0879536	0.131448	0.0678998	0.0476363	0.122226	0.109525	0.174098	0.0750102	0.0123594	-0.0505133	0.11828	0.0425566	0.117366	0.0182086	0.174098	-0.0879536	0.262051
DACC_p1_p11_lag1	0.0766123	-0.133007	0.0421034	-0.0403844	0.0443446	-0.055986	-0.0678971	0.0626708	-0.0038534	0.0198625	-0.185239	0.0261219	0.00604393	0.00940966	-0.116866	0.0766123	-0.185239	0.261851
DACC_p4_p10_lag1	0.232442	0.0774052	0.329229	0.247405	0.271165	0.269172	0.339028	0.327117	0.188431	0.189923	0.102353	0.272401	0.229285	0.320137	0.225894	0.339028	0.0774052	0.261623
DACC_p12_p9_lag2	-0.14844	0.022651	-0.200145	-0.153425	-0.186456	-0.236522	-0.193446	-0.224953	-0.1252	-0.0900334	0.0240422	-0.141673	-0.0986706	-0.156045	-0.100803	0.0240422	-0.236522	0.260564
DACC_p8_p2_lag2	0.122261	-0.0088468	0.251646	0.18064	0.191632	0.211044	0.202302	0.214515	0.109672	0.209593	0.0453006	0.172734	0.158016	0.171943	0.160519	0.251646	-0.0088468	0.260492
TCC_p5_p1_lag2	0.105939	0.0349397	0.0513615	-0.0099371	0.153832	-0.0286878	-0.0515007	0.0485577	0.0674211	0.0421981	-0.10636	0.0697967	0.0252614	0.0150095	-0.0291873	0.153832	-0.10636	0.260192
TCC_p6_p1_lag2	0.105939	0.0349397	0.0513615	-0.0099371	0.153832	-0.0286878	-0.0515007	0.0485577	0.0674211	0.0421981	-0.10636	0.0697967	0.0252614	0.0150095	-0.0291873	0.153832	-0.10636	0.260192
TACC_p5_p1_lag2	0.105939	0.0349397	0.0513615	-0.0099371	0.153832	-0.0286878	-0.0515007	0.0485577	0.0674211	0.0421981	-0.10636	0.0697967	0.0252614	0.0150095	-0.0291873	0.153832	-0.10636	0.260192
TACC_p6_p1_lag2	0.105939	0.0349397	0.0513615	-0.0099371	0.153832	-0.0286878	-0.0515007	0.0485577	0.0674211	0.0421981	-0.10636	0.0697967	0.0252614	0.0150095	-0.0291873	0.153832	-0.10636	0.260192
DACC_p9_p2_lag2	0.159404	0.00773637	0.202641	0.168386	0.173446	0.267884	0.216878	0.217025	0.116761	0.151271	0.0311634	0.193098	0.129365	0.187738	0.125184	0.267884	0.00773637	0.260148
TCC_p9_p7_lag1	-0.0693631	0.0398783	-0.0855401	-0.0772634	-0.130223	-0.0747204	-0.0062136	-0.0463019	-0.055433	-0.129519	0.103613	-0.155826	-0.0693596	-0.0537379	0.0172244	0.103613	-0.155826	0.25944
TCC_p10_p7_lag1	-0.0693631	0.0398783	-0.0855401	-0.0772634	-0.130223	-0.0747204	-0.0062136	-0.0463019	-0.055433	-0.129519	0.103613	-0.155826	-0.0693596	-0.0537379	0.0172244	0.103613	-0.155826	0.25944
TACC_p9_p7_lag1	-0.0693631	0.0398783	-0.0855401	-0.0772634	-0.130223	-0.0747204	-0.0062136	-0.0463019	-0.055433	-0.129519	0.103613	-0.155826	-0.0693596	-0.0537379	0.0172244	0.103613	-0.155826	0.25944
TACC_p10_p7_lag1	-0.0693631	0.0398783	-0.0855401	-0.0772634	-0.130223	-0.0747204	-0.0062136	-0.0463019	-0.055433	-0.129519	0.103613	-0.155826	-0.0693596	-0.0537379	0.0172244	0.103613	-0.155826	0.25944
DACC_p2_p4_lag2	0.192997	0.0192738	0.27862	0.211638	0.224289	0.250019	0.253176	0.268443	0.142241	0.163424	0.0397999	0.183366	0.175419	0.241939	0.178968	0.27862	0.0192738	0.259346
DACC_p10_p9_lag1	0.185122	0.013931	0.251198	0.160558	0.243082	0.174679	0.2732	0.248549	0.122397	0.142067	0.103935	0.204588	0.178956	0.267411	0.17393	0.2732	0.013931	0.259269
DACC_p7_lag2	0.229408	0.0859568	0.334729	0.256006	0.258052	0.284273	0.345191	0.314605	0.174368	0.207943	0.154396	0.252472	0.237412	0.305752	0.26493	0.345191	0.0859568	0.259234
TCC_p2_p1_lag2	0.106294	0.0358359	0.0507514	-0.0104798	0.153491	-0.0283781	-0.0512821	0.047854	0.0675811	0.0419023	-0.105634	0.0692945	0.0252818	0.0149587	-0.0290772	0.153491	-0.105634	0.259125
TACC_p2_p1_lag2	0.106294	0.0358359	0.0507514	-0.0104798	0.153491	-0.0283781	-0.0512821	0.047854	0.0675811	0.0419023	-0.105634	0.0692945	0.0252818	0.0149587	-0.0290772	0.153491	-0.105634	0.259125
DACC_p12_p6_lag1	-0.214961	-0.045346	-0.198075	-0.106495	-0.161493	-0.222137	-0.304049	-0.238981	-0.126283	-0.0638605	-0.115271	-0.170656	-0.150086	-0.256006	-0.139431	-0.045346	-0.304049	0.258703
TAC_p12_lag1	0.253372	0.294523	0.0875322	0.0757063	0.14669	0.197941	0.291949	0.0789762	0.167	0.050705	0.309108	0.0595359	0.16989	0.203944	0.243957	0.309108	0.050705	0.258403
TACC_p12_lag1	0.253372	0.294523	0.0875322	0.0757063	0.14669	0.197941	0.291949	0.0789762	0.167	0.050705	0.309108	0.0595359	0.16989	0.203944	0.243957	0.309108	0.050705	0.258403
MAC_p10_lag2	0.082874	0.00094408	0.103663	0.0894432	0.023659	0.162444	0.115538	0.0511905	0.111659	-0.0289439	0.0660747	0.116473	0.129532	0.22908	0.189465	0.22908	-0.0289439	0.258024
MAC_p4_lag2	0.11724	0.0536161	0.151464	0.133195	0.0739459	0.240154	0.156267	0.0824436	0.126268	-0.0011304	0.079257	0.143281	0.178867	0.256801	0.211775	0.256801	-0.0011304	0.257932
SC_PTNC_TGA	-0.0160762	0.0825833	-0.173099	-0.162523	-0.0976973	-0.175166	-0.0860692	-0.144303	0.00202863	-0.149188	0.0280218	-0.145106	-0.0612044	-0.15574	-0.0552604	0.0825833	-0.175166	0.257749
TCC_p5_p8_lag2	-0.10912	-0.0390856	-0.0521137	0.0083462	-0.155358	0.0248533	0.0470686	-0.0493371	-0.0694103	-0.0430161	0.102371	-0.0704379	-0.0277739	-0.017573	0.0260566	0.102371	-0.155358	0.257729
TCC_p6_p8_lag2	-0.10912	-0.0390856	-0.0521137	0.0083462	-0.155358	0.0248533	0.0470686	-0.0493371	-0.0694103	-0.0430161	0.102371	-0.0704379	-0.0277739	-0.017573	0.0260566	0.102371	-0.155358	0.257729
TACC_p5_p8_lag2	-0.10912	-0.0390856	-0.0521137	0.0083462	-0.155358	0.0248533	0.0470686	-0.0493371	-0.0694103	-0.0430161	0.102371	-0.0704379	-0.0277739	-0.017573	0.0260566	0.102371	-0.155358	0.257729
TACC_p6_p8_lag2	-0.10912	-0.0390856	-0.0521137	0.0083462	-0.155358	0.0248533	0.0470686	-0.0493371	-0.0694103	-0.0430161	0.102371	-0.0704379	-0.0277739	-0.017573	0.0260566	0.102371	-0.155358	0.257729
DACC_p10_p6_lag1	0.242495	0.0927025	0.288788	0.250616	0.244191	0.256743	0.322246	0.284986	0.20744	0.169461	0.0645182	0.26578	0.203954	0.288199	0.193754	0.322246	0.0645182	0.257727
PKNC_CAC	0.0772541	0.218841	-0.0318584	0.0641524	0.0284594	0.0827833	0.0770561	-0.0387384	0.104875	-0.0332026	0.148424	0.0488444	0.0438376	0.0469361	0.134991	0.218841	-0.0387384	0.25758
DACC_p1_p8_lag2	-0.211797	-0.100684	-0.299189	-0.259567	-0.21685	-0.307925	-0.358069	-0.295882	-0.152286	-0.191777	-0.207289	-0.249068	-0.262706	-0.314485	-0.274069	-0.100684	-0.358069	0.257385
GAC_p1_lag1	0.180686	0.262638	0.11956	0.10285	0.104392	0.270392	0.2709	0.113369	0.167779	0.0700234	0.326993	0.0976227	0.151641	0.193248	0.270016	0.326993	0.0700234	0.25697
DACC_p2_p4_lag1	0.219537	0.0480821	0.275709	0.142073	0.222205	0.266244	0.304991	0.291209	0.125659	0.136221	0.145694	0.208503	0.191969	0.28176	0.198925	0.304991	0.0480821	0.256909
TCC_p2_p8_lag2	-0.109479	-0.0399925	-0.0515081	0.0088808	-0.15502	0.0245341	0.0468322	-0.0486368	-0.0695774	-0.0427268	0.101625	-0.0699403	-0.0278	-0.0175303	0.0259313	0.101625	-0.15502	0.256645
TACC_p2_p8_lag2	-0.109479	-0.0399925	-0.0515081	0.0088808	-0.15502	0.0245341	0.0468322	-0.0486368	-0.0695774	-0.0427268	0.101625	-0.0699403	-0.0278	-0.0175303	0.0259313	0.101625	-0.15502	0.256645
PC_PTNC_TGA	-0.0137492	0.0842475	-0.170957	-0.160548	-0.0970151	-0.172382	-0.0826541	-0.142108	0.00359528	-0.147634	0.0307087	-0.143615	-0.0595467	-0.153578	-0.052563	0.0842475	-0.172382	0.256629
DACC_p8_p7_lag2	-0.206595	-0.0939728	-0.327995	-0.26559	-0.239007	-0.278183	-0.350433	-0.309323	-0.168021	-0.199037	-0.174932	-0.246846	-0.229921	-0.297614	-0.276615	-0.0939728	-0.350433	0.25646
DACC_p2_p12_lag1	-0.168742	-0.0123179	-0.184651	-0.197485	-0.150034	-0.268108	-0.261287	-0.213061	-0.0779272	-0.0534116	-0.0622772	-0.155308	-0.073857	-0.195808	-0.138041	-0.0123179	-0.268108	0.25579
DACC_p2_p9_lag2	0.137752	-0.0088318	0.214446	0.181357	0.177339	0.246426	0.221563	0.232152	0.119615	0.0697289	0.0101522	0.148888	0.0979145	0.165025	0.132541	0.246426	-0.0088318	0.255258
DACC_p1_p4_lag2	-0.264746	-0.101878	-0.308736	-0.232397	-0.251445	-0.301491	-0.356017	-0.299891	-0.165042	-0.212705	-0.170205	-0.243216	-0.251832	-0.316943	-0.259622	-0.101878	-0.356017	0.25414
TCC_p12_p4_lag1	-0.256154	-0.292777	-0.0922309	-0.0781765	-0.150562	-0.19884	-0.293375	-0.0836034	-0.168974	-0.0530671	-0.306662	-0.0633672	-0.171754	-0.206873	-0.245062	-0.0530671	-0.306662	0.253595
TACC_p12_p4_lag1	-0.256154	-0.292777	-0.0922309	-0.0781765	-0.150562	-0.19884	-0.293375	-0.0836034	-0.168974	-0.0530671	-0.306662	-0.0633672	-0.171754	-0.206873	-0.245062	-0.0530671	-0.306662	0.253595
TCC_p12_p11_lag1	-0.256207	-0.292508	-0.0927516	-0.0783224	-0.150616	-0.199237	-0.293574	-0.0839414	-0.168991	-0.0533008	-0.306768	-0.0635156	-0.171819	-0.207141	-0.245198	-0.0533008	-0.306768	0.253467
TACC_p12_p11_lag1	-0.256207	-0.292508	-0.0927516	-0.0783224	-0.150616	-0.199237	-0.293574	-0.0839414	-0.168991	-0.0533008	-0.306768	-0.0635156	-0.171819	-0.207141	-0.245198	-0.0533008	-0.306768	0.253467
TCC_p4_p12_lag1	-0.256393	-0.292705	-0.0922518	-0.0780636	-0.150659	-0.198892	-0.293423	-0.0835814	-0.168792	-0.0533096	-0.306767	-0.0634826	-0.17184	-0.206977	-0.245007	-0.0533096	-0.306767	0.253457
TACC_p4_p12_lag1	-0.256393	-0.292705	-0.0922518	-0.0780636	-0.150659	-0.198892	-0.293423	-0.0835814	-0.168792	-0.0533096	-0.306767	-0.0634826	-0.17184	-0.206977	-0.245007	-0.0533096	-0.306767	0.253457
DACC_p4_p2_lag2	0.205539	0.0192773	0.272629	0.1856	0.242536	0.243008	0.243063	0.24854	0.155158	0.187317	0.0530542	0.227813	0.181942	0.207236	0.176922	0.272629	0.0192773	0.253352
DACC_p1_p2_lag2	-0.136708	0.0135441	-0.179685	-0.147071	-0.155682	-0.239769	-0.185458	-0.197565	-0.0910959	-0.162139	-0.0048995	-0.182162	-0.111285	-0.182615	-0.111451	0.0135441	-0.239769	0.253313
TCC_p11_p12_lag1	-0.256291	-0.292413	-0.0929313	-0.0785821	-0.150763	-0.199331	-0.293719	-0.0839889	-0.168929	-0.0535095	-0.306778	-0.0637556	-0.171712	-0.20721	-0.245348	-0.0535095	-0.306778	0.253268
TACC_p11_p12_lag1	-0.256291	-0.292413	-0.0929313	-0.0785821	-0.150763	-0.199331	-0.293719	-0.0839889	-0.168929	-0.0535095	-0.306778	-0.0637556	-0.171712	-0.20721	-0.245348	-0.0535095	-0.306778	0.253268
TAC_p7_lag1	0.175602	0.271107	0.0181464	0.0560335	0.0669703	0.172673	0.202658	0.0319255	0.112935	0.0278743	0.260734	0.0209135	0.106026	0.108699	0.177701	0.271107	0.0181464	0.252961
TACC_p7_lag1	0.175602	0.271107	0.0181464	0.0560335	0.0669703	0.172673	0.202658	0.0319255	0.112935	0.0278743	0.260734	0.0209135	0.106026	0.108699	0.177701	0.271107	0.0181464	0.252961
SC_PTNC_ACC	-0.0340603	0.124444	-0.0926557	-0.0426799	-0.0500235	-0.0151005	-0.0687251	-0.127848	0.00108743	-0.0469559	0.0558851	-0.0935958	-0.0359593	-0.0403092	0.0324799	0.124444	-0.127848	0.252292
DACC_p8_p9_lag2	0.211853	0.129757	0.310423	0.269459	0.219157	0.282787	0.381888	0.307291	0.169123	0.1597	0.205509	0.251918	0.218033	0.312137	0.29269	0.381888	0.129757	0.252131
DACC_p7_p9_lag2	-0.225032	-0.116647	-0.321219	-0.254946	-0.239039	-0.292863	-0.368776	-0.31173	-0.171821	-0.184417	-0.17952	-0.246309	-0.238808	-0.316619	-0.277345	-0.116647	-0.368776	0.252129
DACC_p9_lag1	0.253305	0.176954	0.214115	0.211366	0.221777	0.23569	0.361219	0.233831	0.180483	0.109968	0.237389	0.186126	0.19734	0.281257	0.261931	0.361219	0.109968	0.251251
PC_PTNC_ACC	-0.0323491	0.125205	-0.0905448	-0.0408124	-0.049382	-0.0120626	-0.0658854	-0.125973	0.00214969	-0.0452044	0.0584363	-0.0922448	-0.0346553	-0.038553	0.0352488	0.125205	-0.125973	0.251178
NMBAC_p4_lag2	0.107501	0.154645	0.175414	0.18171	0.0502759	0.285988	0.301432	0.145598	0.106105	0.0971457	0.281523	0.112961	0.113971	0.226542	0.245822	0.301432	0.0502759	0.251157
DACC_p2_p6_lag1	0.225585	0.0524635	0.234256	0.125326	0.176774	0.2468	0.303251	0.266054	0.127778	0.0961442	0.129324	0.187895	0.164608	0.263989	0.177429	0.303251	0.0524635	0.250787
PKNC_TGT	-0.165517	-0.267345	-0.0553098	-0.119466	-0.0181427	-0.268124	-0.241623	-0.0571952	-0.162211	-0.0428499	-0.264545	-0.0802587	-0.115104	-0.118324	-0.230013	-0.0181427	-0.268124	0.249981
DACC_p11_p5_lag1	0.143004	0.0303997	0.252203	0.251774	0.13271	0.280088	0.274206	0.244453	0.126693	0.144394	0.0886419	0.212674	0.118442	0.223376	0.18717	0.280088	0.0303997	0.249688
SC_PDNC_CC	-0.109993	-0.0471729	-0.118314	-0.06397	-0.077633	-0.202566	-0.277183	-0.137742	-0.0295871	-0.0275973	-0.246638	-0.0740989	-0.105843	-0.164153	-0.155451	-0.0275973	-0.277183	0.249586
SC_PTNC_TGT	-0.169503	-0.246047	-0.0648469	-0.129508	-0.0163224	-0.265709	-0.241013	-0.0683138	-0.167144	-0.0509563	-0.241705	-0.0939727	-0.107205	-0.119972	-0.221975	-0.0163224	-0.265709	0.249387
TAC_p4_lag1	0.258355	0.290994	0.0962345	0.0802456	0.153371	0.199899	0.294665	0.0873445	0.170471	0.0558262	0.30518	0.0667876	0.173187	0.209451	0.245967	0.30518	0.0558262	0.249354
TACC_p4_lag1	0.258355	0.290994	0.0962345	0.0802456	0.153371	0.199899	0.294665	0.0873445	0.170471	0.0558262	0.30518	0.0667876	0.173187	0.209451	0.245967	0.30518	0.0558262	0.249354
DACC_p7_p8_lag2	-0.207419	-0.092731	-0.327337	-0.265086	-0.23448	-0.278579	-0.341929	-0.305188	-0.166904	-0.194968	-0.173158	-0.244611	-0.223214	-0.29396	-0.269384	-0.092731	-0.341929	0.249198
TAC_p11_lag1	0.258297	0.290422	0.0974491	0.0809212	0.153531	0.20075	0.295172	0.0881055	0.170621	0.0562675	0.305301	0.0672205	0.173121	0.20996	0.246447	0.305301	0.0562675	0.249033
TACC_p11_lag1	0.258297	0.290422	0.0974491	0.0809212	0.153531	0.20075	0.295172	0.0881055	0.170621	0.0562675	0.305301	0.0672205	0.173121	0.20996	0.246447	0.305301	0.0562675	0.249033
SC_PDNC_GA	-0.0176295	-0.114475	-0.0788246	-0.148057	-0.0442594	-0.231073	-0.255886	-0.0490785	-0.0069473	-0.0461181	-0.234441	-0.0800401	-0.0616945	-0.178081	-0.179625	-0.0069473	-0.255886	0.248938
TCC_p3_p5_lag1	0.282004	0.297429	0.111391	0.0879428	0.176272	0.224301	0.311923	0.108813	0.183882	0.0630552	0.289724	0.104669	0.179374	0.226449	0.245408	0.311923	0.0630552	0.248868
TCC_p3_p6_lag1	0.282004	0.297429	0.111391	0.0879428	0.176272	0.224301	0.311923	0.108813	0.183882	0.0630552	0.289724	0.104669	0.179374	0.226449	0.245408	0.311923	0.0630552	0.248868
TACC_p3_p5_lag1	0.282004	0.297429	0.111391	0.0879428	0.176272	0.224301	0.311923	0.108813	0.183882	0.0630552	0.289724	0.104669	0.179374	0.226449	0.245408	0.311923	0.0630552	0.248868
TACC_p3_p6_lag1	0.282004	0.297429	0.111391	0.0879428	0.176272	0.224301	0.311923	0.108813	0.183882	0.0630552	0.289724	0.104669	0.179374	0.226449	0.245408	0.311923	0.0630552	0.248868
DACC_p8_p4_lag2	0.221967	0.109771	0.328524	0.25853	0.244402	0.283121	0.358633	0.311654	0.170894	0.195904	0.181588	0.244726	0.236162	0.30603	0.278515	0.358633	0.109771	0.248862
TCC_p3_p2_lag1	0.28182	0.297612	0.111294	0.0879711	0.176194	0.223791	0.311909	0.108718	0.183785	0.0630487	0.28989	0.104474	0.179386	0.226394	0.245428	0.311909	0.0630487	0.248861
TACC_p3_p2_lag1	0.28182	0.297612	0.111294	0.0879711	0.176194	0.223791	0.311909	0.108718	0.183785	0.0630487	0.28989	0.104474	0.179386	0.226394	0.245428	0.311909	0.0630487	0.248861
TCC_p4_p11_lag1	0.25882	0.290648	0.0971743	0.0805557	0.154041	0.200246	0.294947	0.0881782	0.17064	0.0560204	0.304784	0.067243	0.173517	0.209964	0.246158	0.304784	0.0560204	0.248764
TACC_p4_p11_lag1	0.25882	0.290648	0.0971743	0.0805557	0.154041	0.200246	0.294947	0.0881782	0.17064	0.0560204	0.304784	0.067243	0.173517	0.209964	0.246158	0.304784	0.0560204	0.248764
PC_PTNC_TGT	-0.167858	-0.245882	-0.0620572	-0.127484	-0.0148224	-0.263574	-0.238203	-0.065784	-0.16619	-0.0494032	-0.240509	-0.0921873	-0.106229	-0.117518	-0.219871	-0.0148224	-0.263574	0.248751
TCC_p11_p4_lag1	0.258667	0.290624	0.0973352	0.0809386	0.154092	0.200285	0.295046	0.088248	0.170765	0.0559859	0.304686	0.067374	0.173322	0.20993	0.246364	0.304686	0.0559859	0.2487
TACC_p11_p4_lag1	0.258667	0.290624	0.0973352	0.0809386	0.154092	0.200285	0.295046	0.088248	0.170765	0.0559859	0.304686	0.067374	0.173322	0.20993	0.246364	0.304686	0.0559859	0.2487
DACC_p4_p1_lag2	-0.249248	-0.10449	-0.32487	-0.242534	-0.25726	-0.303077	-0.352968	-0.311608	-0.17251	-0.213971	-0.168876	-0.242289	-0.257293	-0.312654	-0.268991	-0.10449	-0.352968	0.248478
DACC_p12_p10_lag1	-0.158993	-0.0637772	-0.213061	-0.137456	-0.189205	-0.219	-0.312112	-0.219753	-0.074644	-0.0755581	-0.194396	-0.164753	-0.147858	-0.267681	-0.201359	-0.0637772	-0.312112	0.248335
PDNC_GA	-0.0199859	-0.141611	-0.0581189	-0.134089	-0.0363288	-0.230774	-0.255724	-0.0316613	-0.0106818	-0.0331634	-0.25889	-0.0601471	-0.0636322	-0.169598	-0.18577	-0.0106818	-0.25889	0.248208
DACC_p4_p1_lag1	-0.269162	-0.187586	-0.261695	-0.205497	-0.256116	-0.289058	-0.395312	-0.256239	-0.174177	-0.14711	-0.30449	-0.219678	-0.223245	-0.332534	-0.303401	-0.14711	-0.395312	0.248202
DACC_p7_p4_lag2	-0.246776	-0.10064	-0.32932	-0.243775	-0.264793	-0.288978	-0.347993	-0.308746	-0.179375	-0.206613	-0.155612	-0.245865	-0.240915	-0.309928	-0.263089	-0.10064	-0.347993	0.247353
DACC_p1_p9_lag1	-0.280979	-0.220005	-0.180793	-0.159476	-0.204752	-0.23066	-0.349294	-0.210733	-0.196056	-0.102335	-0.270902	-0.164104	-0.20843	-0.269722	-0.262982	-0.102335	-0.349294	0.246959
PC_PDNC_CC	-0.108686	-0.0449976	-0.117024	-0.0606792	-0.0779943	-0.200096	-0.274185	-0.136765	-0.0283431	-0.0272463	-0.244426	-0.0738453	-0.105294	-0.163009	-0.152756	-0.0272463	-0.274185	0.246939
DACC_p4_p7_lag2	-0.246239	-0.0993921	-0.329997	-0.243808	-0.262543	-0.289627	-0.345933	-0.308227	-0.179955	-0.212254	-0.157875	-0.246997	-0.246378	-0.307827	-0.260996	-0.0993921	-0.345933	0.246541
TCC_p7_p3_lag1	-0.211402	-0.0649585	-0.267546	-0.225863	-0.177466	-0.294029	-0.243438	-0.229348	-0.168891	-0.245888	-0.0580306	-0.304482	-0.169669	-0.23201	-0.170866	-0.0580306	-0.304482	0.246452
TACC_p7_p3_lag1	-0.211402	-0.0649585	-0.267546	-0.225863	-0.177466	-0.294029	-0.243438	-0.229348	-0.168891	-0.245888	-0.0580306	-0.304482	-0.169669	-0.23201	-0.170866	-0.0580306	-0.304482	0.246452
TCC_p7_p9_lag1	-0.0826193	0.0528309	-0.091403	-0.0752495	-0.121106	-0.0854551	-0.0036101	-0.0345536	-0.0408053	-0.126267	0.0935881	-0.152791	-0.0523476	-0.0464079	0.0221623	0.0935881	-0.152791	0.246379
TCC_p7_p10_lag1	-0.0826193	0.0528309	-0.091403	-0.0752495	-0.121106	-0.0854551	-0.0036101	-0.0345536	-0.0408053	-0.126267	0.0935881	-0.152791	-0.0523476	-0.0464079	0.0221623	0.0935881	-0.152791	0.246379
TACC_p7_p9_lag1	-0.0826193	0.0528309	-0.091403	-0.0752495	-0.121106	-0.0854551	-0.0036101	-0.0345536	-0.0408053	-0.126267	0.0935881	-0.152791	-0.0523476	-0.0464079	0.0221623	0.0935881	-0.152791	0.246379
TACC_p7_p10_lag1	-0.0826193	0.0528309	-0.091403	-0.0752495	-0.121106	-0.0854551	-0.0036101	-0.0345536	-0.0408053	-0.126267	0.0935881	-0.152791	-0.0523476	-0.0464079	0.0221623	0.0935881	-0.152791	0.246379
SC_PTNC_AAG	0.142211	0.245799	-0.0005407	0.0435833	0.0631722	0.206848	0.159707	0.0159105	0.151423	0.0464264	0.205883	0.0289708	0.112109	0.0768376	0.183209	0.245799	-0.0005407	0.24634
TAC_p7_lag2	0.114691	0.201429	-0.0448483	-0.0208306	0.0775066	0.0420193	0.0851148	-0.0244939	0.0476852	0.0125246	0.143204	-0.028631	0.088108	0.0293398	0.0770205	0.201429	-0.0448483	0.246277
TACC_p7_lag2	0.114691	0.201429	-0.0448483	-0.0208306	0.0775066	0.0420193	0.0851148	-0.0244939	0.0476852	0.0125246	0.143204	-0.028631	0.088108	0.0293398	0.0770205	0.201429	-0.0448483	0.246277
TCC_p7_p8_lag2	0.0794741	0.156334	-0.079465	-0.0447412	-0.0123257	-0.0013397	0.0266423	-0.0899227	0.0507561	0.00337427	0.154057	-0.0357204	0.0445655	-0.0091146	0.015331	0.156334	-0.0899227	0.246257
TACC_p7_p8_lag2	0.0794741	0.156334	-0.079465	-0.0447412	-0.0123257	-0.0013397	0.0266423	-0.0899227	0.0507561	0.00337427	0.154057	-0.0357204	0.0445655	-0.0091146	0.015331	0.156334	-0.0899227	0.246257
DACC_p9_p7_lag2	-0.227926	-0.112905	-0.312208	-0.246199	-0.234261	-0.298764	-0.358801	-0.297489	-0.166919	-0.212139	-0.190047	-0.252224	-0.254666	-0.309769	-0.272517	-0.112905	-0.358801	0.245896
DACC_p12_p4_lag1	-0.211009	-0.121737	-0.208198	-0.121002	-0.194701	-0.223305	-0.329853	-0.220491	-0.123602	-0.0842702	-0.231084	-0.156398	-0.174645	-0.272902	-0.21111	-0.0842702	-0.329853	0.245583
PC_PTNC_GTA	-0.132952	-0.222658	-0.008186	-0.0676233	0.02271	-0.123625	-0.103191	-0.002917	-0.111912	-0.0094312	-0.156859	0.00529662	-0.0421193	-0.0321175	-0.101699	0.02271	-0.222658	0.245367
SC_PTNC_GTA	-0.135271	-0.223884	-0.0109282	-0.0701105	0.0213101	-0.127268	-0.10699	-0.0056041	-0.113488	-0.0112706	-0.158743	0.0031208	-0.0434061	-0.0347674	-0.104541	0.0213101	-0.223884	0.245194
PC_PDNC_GA	-0.0143537	-0.111983	-0.0763673	-0.144286	-0.0440264	-0.226952	-0.249896	-0.0463829	-0.0050818	-0.0453323	-0.229739	-0.0791519	-0.0597862	-0.174722	-0.175898	-0.0050818	-0.249896	0.244814
PDNC_TA	-0.0630931	-0.0325422	-0.140081	-0.162013	-0.0113562	-0.167992	-0.0652363	-0.118568	-0.0556667	-0.105765	0.0767632	-0.114469	-0.0137933	-0.103803	-0.0583004	0.0767632	-0.167992	0.244756
TCC_p3_p7_lag2	-0.166022	-0.0180067	-0.211704	-0.175263	-0.166649	-0.258581	-0.171544	-0.165871	-0.130322	-0.236619	-0.0138496	-0.252028	-0.154381	-0.177312	-0.118229	-0.0138496	-0.258581	0.244732
TACC_p3_p7_lag2	-0.166022	-0.0180067	-0.211704	-0.175263	-0.166649	-0.258581	-0.171544	-0.165871	-0.130322	-0.236619	-0.0138496	-0.252028	-0.154381	-0.177312	-0.118229	-0.0138496	-0.258581	0.244732
TCC_p7_p1_lag2	-0.0770606	-0.153641	0.0803462	0.0463255	0.0126265	0.00575032	-0.0227378	0.0910639	-0.0500812	-0.0022817	-0.150183	0.0370868	-0.042823	0.0114646	-0.0124887	0.0910639	-0.153641	0.244705
TACC_p7_p1_lag2	-0.0770606	-0.153641	0.0803462	0.0463255	0.0126265	0.00575032	-0.0227378	0.0910639	-0.0500812	-0.0022817	-0.150183	0.0370868	-0.042823	0.0114646	-0.0124887	0.0910639	-0.153641	0.244705
DACC_p1_p10_lag2	-0.263617	-0.10885	-0.300636	-0.231433	-0.239495	-0.300637	-0.353414	-0.291232	-0.16887	-0.204848	-0.178005	-0.246629	-0.257366	-0.312838	-0.261088	-0.10885	-0.353414	0.244564
PC_PTNC_AAG	0.143663	0.246113	0.00164967	0.0455513	0.0637596	0.209352	0.162611	0.0181381	0.152362	0.0484219	0.207874	0.0308936	0.112628	0.0788609	0.185896	0.246113	0.00164967	0.244463
DACC_p6_p1_lag1	-0.232348	-0.215703	-0.148051	-0.0812947	-0.182167	-0.218637	-0.317149	-0.132729	-0.133647	-0.0727603	-0.306825	-0.108537	-0.202144	-0.251502	-0.22498	-0.0727603	-0.317149	0.244389
TCC_p5_p3_lag1	0.277095	0.288611	0.112766	0.0952971	0.163673	0.222122	0.311696	0.109351	0.179145	0.0674836	0.295152	0.0918497	0.193162	0.22273	0.239063	0.311696	0.0674836	0.244212
TCC_p6_p3_lag1	0.277095	0.288611	0.112766	0.0952971	0.163673	0.222122	0.311696	0.109351	0.179145	0.0674836	0.295152	0.0918497	0.193162	0.22273	0.239063	0.311696	0.0674836	0.244212
TACC_p5_p3_lag1	0.277095	0.288611	0.112766	0.0952971	0.163673	0.222122	0.311696	0.109351	0.179145	0.0674836	0.295152	0.0918497	0.193162	0.22273	0.239063	0.311696	0.0674836	0.244212
TACC_p6_p3_lag1	0.277095	0.288611	0.112766	0.0952971	0.163673	0.222122	0.311696	0.109351	0.179145	0.0674836	0.295152	0.0918497	0.193162	0.22273	0.239063	0.311696	0.0674836	0.244212
TCC_p2_p3_lag1	0.276979	0.288828	0.112857	0.0955237	0.163695	0.221853	0.311776	0.109359	0.179307	0.0675682	0.295257	0.0919875	0.193149	0.222744	0.239268	0.311776	0.0675682	0.244208
TACC_p2_p3_lag1	0.276979	0.288828	0.112857	0.0955237	0.163695	0.221853	0.311776	0.109359	0.179307	0.0675682	0.295257	0.0919875	0.193149	0.222744	0.239268	0.311776	0.0675682	0.244208
PC_PTNC_AAT	-0.0453012	0.152138	-0.045497	0.0436255	-0.0524898	0.031394	0.119825	-0.0451709	0.0314537	-0.0860497	0.157861	0.0460762	-0.0480919	0.0336229	0.116477	0.157861	-0.0860497	0.24391
SC_PTNC_AAT	-0.0472184	0.150811	-0.0481601	0.0415034	-0.053326	0.0274117	0.116077	-0.0476861	0.0303938	-0.0881781	0.155536	0.0440821	-0.0498385	0.0310482	0.113365	0.155536	-0.0881781	0.243714
DACC_p4_p8_lag2	0.222722	0.104459	0.328517	0.258803	0.237394	0.28736	0.347662	0.305252	0.176609	0.199055	0.182459	0.246043	0.236546	0.300878	0.26917	0.347662	0.104459	0.243203
PC_PTNC_GAC	0.0130707	0.196249	-0.0299492	0.0253633	-0.045231	0.122869	0.197759	-0.0148824	0.0144405	-0.0247851	0.182265	0.0253713	0.0209754	0.0705131	0.122029	0.197759	-0.045231	0.24299
TAC_p9_lag2	0.209651	0.0376917	0.223192	0.167364	0.233245	0.28056	0.244898	0.206479	0.118085	0.171657	0.0792198	0.153672	0.215065	0.202833	0.177745	0.28056	0.0376917	0.242868
TAC_p10_lag2	0.209651	0.0376917	0.223192	0.167364	0.233245	0.28056	0.244898	0.206479	0.118085	0.171657	0.0792198	0.153672	0.215065	0.202833	0.177745	0.28056	0.0376917	0.242868
TACC_p9_lag2	0.209651	0.0376917	0.223192	0.167364	0.233245	0.28056	0.244898	0.206479	0.118085	0.171657	0.0792198	0.153672	0.215065	0.202833	0.177745	0.28056	0.0376917	0.242868
TACC_p10_lag2	0.209651	0.0376917	0.223192	0.167364	0.233245	0.28056	0.244898	0.206479	0.118085	0.171657	0.0792198	0.153672	0.215065	0.202833	0.177745	0.28056	0.0376917	0.242868
DACC_p12_p4_lag2	-0.199489	-0.0304394	-0.27319	-0.183481	-0.231716	-0.211543	-0.226787	-0.245086	-0.162522	-0.163184	-0.0333376	-0.165348	-0.164057	-0.224386	-0.160303	-0.0304394	-0.27319	0.24275
DACC_p3_p1_lag1	0.0811368	0.0105202	0.246108	0.242717	0.137264	0.253237	0.223122	0.224542	0.11249	0.171733	0.0166764	0.246288	0.0602372	0.211692	0.168792	0.253237	0.0105202	0.242717
TCC_p9_p10_lag2	0.209965	0.0377234	0.22328	0.167389	0.233818	0.28032	0.244848	0.206869	0.118224	0.171382	0.0784041	0.153887	0.215298	0.203013	0.177574	0.28032	0.0377234	0.242597
TCC_p10_p9_lag2	0.209965	0.0377234	0.22328	0.167389	0.233818	0.28032	0.244848	0.206869	0.118224	0.171382	0.0784041	0.153887	0.215298	0.203013	0.177574	0.28032	0.0377234	0.242597
TACC_p9_p10_lag2	0.209965	0.0377234	0.22328	0.167389	0.233818	0.28032	0.244848	0.206869	0.118224	0.171382	0.0784041	0.153887	0.215298	0.203013	0.177574	0.28032	0.0377234	0.242597
TACC_p10_p9_lag2	0.209965	0.0377234	0.22328	0.167389	0.233818	0.28032	0.244848	0.206869	0.118224	0.171382	0.0784041	0.153887	0.215298	0.203013	0.177574	0.28032	0.0377234	0.242597
DACC_p6_p1_lag2	-0.217124	-0.0607479	-0.284394	-0.220196	-0.236236	-0.295033	-0.303109	-0.276696	-0.150016	-0.197886	-0.100843	-0.203826	-0.209396	-0.255654	-0.220615	-0.0607479	-0.303109	0.242361
SC_PDNC_AA	0.10295	0.0490693	0.231849	0.223113	0.0679589	0.280921	0.291394	0.203297	0.0759425	0.120116	0.185233	0.135978	0.109633	0.219989	0.206809	0.291394	0.0490693	0.242324
MAC_p2_lag2	0.0172172	0.171718	0.0469576	0.0404578	0.0728247	-0.0321174	0.0260748	-0.0031995	0.0175468	-0.0703386	0.0297402	0.0162193	0.0705229	0.0232871	0.0871439	0.171718	-0.0703386	0.242057
DACC_p3_p9_lag2	0.0270655	0.112671	-0.0375115	0.0393138	-0.0441441	-0.006059	0.0807956	-0.0347823	0.0089273	-0.0883205	0.153688	-0.0557067	-0.0249041	0.0354354	0.0725211	0.153688	-0.0883205	0.242008
DACC_p9_p8_lag2	0.20106	0.12052	0.294158	0.260204	0.207153	0.308767	0.362221	0.287444	0.164108	0.185033	0.221499	0.245407	0.255661	0.304058	0.285583	0.362221	0.12052	0.2417
PDNC_TG	0.0573555	-0.0802755	-0.0336198	-0.0661208	-0.0246731	-0.15897	-0.12859	0.0151548	0.0635675	-0.0228092	-0.178097	0.0327091	-0.030616	-0.085733	-0.0951762	0.0635675	-0.178097	0.241665
SC_PTNC_GAC	0.0111211	0.195625	-0.032468	0.0231837	-0.0459725	0.119246	0.194028	-0.0176301	0.0134703	-0.0264595	0.179669	0.0234121	0.0192707	0.0681183	0.118597	0.195625	-0.0459725	0.241598
PC_PDNC_TT	-0.150622	-0.0745383	-0.249856	-0.295081	-0.096372	-0.315388	-0.259998	-0.261086	-0.140138	-0.173821	-0.0799185	-0.223549	-0.0866837	-0.234221	-0.223673	-0.0745383	-0.315388	0.24085
TCC_p12_p9_lag1	-0.268391	-0.269132	-0.182321	-0.162506	-0.2118	-0.255298	-0.351367	-0.159659	-0.1697	-0.110839	-0.302399	-0.158165	-0.205461	-0.273898	-0.279267	-0.110839	-0.351367	0.240528
TCC_p12_p10_lag1	-0.268391	-0.269132	-0.182321	-0.162506	-0.2118	-0.255298	-0.351367	-0.159659	-0.1697	-0.110839	-0.302399	-0.158165	-0.205461	-0.273898	-0.279267	-0.110839	-0.351367	0.240528
TACC_p12_p9_lag1	-0.268391	-0.269132	-0.182321	-0.162506	-0.2118	-0.255298	-0.351367	-0.159659	-0.1697	-0.110839	-0.302399	-0.158165	-0.205461	-0.273898	-0.279267	-0.110839	-0.351367	0.240528
TACC_p12_p10_lag1	-0.268391	-0.269132	-0.182321	-0.162506	-0.2118	-0.255298	-0.351367	-0.159659	-0.1697	-0.110839	-0.302399	-0.158165	-0.205461	-0.273898	-0.279267	-0.110839	-0.351367	0.240528
DACC_p9_p11_lag1	-0.0936696	0.109795	-0.0909726	-0.0092229	-0.0535282	-0.0149358	0.00204999	-0.105211	-0.0293708	-0.043503	0.135052	-0.0578478	-0.0321137	-0.0497916	0.0619525	0.135052	-0.105211	0.240263
DACC_p1_p3_lag2	0.0366014	-0.130597	0.109631	0.0836393	0.0536812	0.0111612	-0.0167655	0.0516595	-0.0393127	0.0866568	-0.107534	0.0354017	0.0320659	-0.0092537	-0.0462778	0.109631	-0.130597	0.240228
SC_PTNC_AGC	-0.0603925	0.104396	-0.135413	0.00959386	-0.0459302	0.00842243	0.0735078	-0.080681	-0.0965284	-0.063952	0.0609811	-0.0362065	-0.0465952	0.00957331	0.0474795	0.104396	-0.135413	0.23981
DACC_p7_p12_lag2	0.206049	0.0195922	0.259217	0.178943	0.230037	0.227159	0.224871	0.225928	0.139317	0.223763	0.0574668	0.197559	0.166366	0.20787	0.174531	0.259217	0.0195922	0.239625
TCC_p1_p5_lag2	0.0988375	0.0306356	0.019137	-0.0419586	0.128664	-0.0722594	-0.0722594	0.0400991	0.0550454	-0.0167692	-0.110945	-0.0005539	0.027027	-0.0118501	-0.0431796	0.128664	-0.110945	0.239609
TCC_p1_p6_lag2	0.0988375	0.0306356	0.019137	-0.0419586	0.128664	-0.0722594	-0.0722594	0.0400991	0.0550454	-0.0167692	-0.110945	-0.0005539	0.027027	-0.0118501	-0.0431796	0.128664	-0.110945	0.239609
TACC_p1_p5_lag2	0.0988375	0.0306356	0.019137	-0.0419586	0.128664	-0.0722594	-0.0722594	0.0400991	0.0550454	-0.0167692	-0.110945	-0.0005539	0.027027	-0.0118501	-0.0431796	0.128664	-0.110945	0.239609
TACC_p1_p6_lag2	0.0988375	0.0306356	0.019137	-0.0419586	0.128664	-0.0722594	-0.0722594	0.0400991	0.0550454	-0.0167692	-0.110945	-0.0005539	0.027027	-0.0118501	-0.0431796	0.128664	-0.110945	0.239609
SC_PDNC_TT	-0.151175	-0.0766345	-0.248907	-0.295076	-0.0956435	-0.316214	-0.263761	-0.26019	-0.139661	-0.172112	-0.084924	-0.221132	-0.08757	-0.23497	-0.22522	-0.0766345	-0.316214	0.23958
NMBAC_p4_lag1	0.0934386	0.107543	0.187661	0.174547	0.046814	0.286189	0.283775	0.149962	0.0776325	0.108879	0.250948	0.0942056	0.110442	0.208264	0.217897	0.286189	0.046814	0.239375
DACC_p6_p10_lag1	0.226135	0.085147	0.276754	0.194674	0.244773	0.23752	0.324417	0.269181	0.148845	0.141159	0.120096	0.214843	0.205646	0.294272	0.190401	0.324417	0.085147	0.23927
PKNC_TTG	0.0576581	0.109442	-0.129754	-0.0862181	-0.102998	-0.109809	0.0111184	-0.0633285	0.0519187	-0.105373	0.0821527	-0.0842746	-0.0181756	-0.0516472	0.0149155	0.109442	-0.129754	0.239196
PC_PTNC_AGC	-0.0583822	0.10602	-0.132872	0.011768	-0.045126	0.0124533	0.077666	-0.0782325	-0.0953522	-0.0616924	0.0637888	-0.0338457	-0.0448525	0.0122567	0.0507115	0.10602	-0.132872	0.238892
TCC_p1_p2_lag2	0.0990205	0.031193	0.0183241	-0.0425505	0.128176	-0.072468	-0.0721838	0.0392496	0.0550486	-0.0173201	-0.110121	-0.0015867	0.0270865	-0.0119899	-0.0431016	0.128176	-0.110121	0.238296
TACC_p1_p2_lag2	0.0990205	0.031193	0.0183241	-0.0425505	0.128176	-0.072468	-0.0721838	0.0392496	0.0550486	-0.0173201	-0.110121	-0.0015867	0.0270865	-0.0119899	-0.0431016	0.128176	-0.110121	0.238296
NMBAC_p1_lag2	0.15521	0.0861887	0.244256	0.204993	0.157725	0.324385	0.246854	0.23144	0.134812	0.156207	0.178615	0.209703	0.1525	0.244662	0.236236	0.324385	0.0861887	0.238196
MAC_p10_lag1	0.0629714	0.0238185	0.0526057	0.0795076	-0.0022234	0.121472	0.12742	0.0321622	0.0912986	-0.0487252	0.101949	0.0653159	0.12192	0.188925	0.187492	0.188925	-0.0487252	0.23765
DACC_p4_p9_lag2	0.242377	0.125539	0.315209	0.243475	0.241839	0.294727	0.363003	0.299355	0.170186	0.207651	0.181048	0.235378	0.251186	0.320026	0.272949	0.363003	0.125539	0.237465
TCC_p5_p11_lag2	0.245455	0.246305	0.0398068	0.0231992	0.149633	0.130337	0.191491	0.0503951	0.140835	0.00918585	0.194055	0.0096123	0.150355	0.138173	0.154768	0.246305	0.00918585	0.237119
TCC_p6_p11_lag2	0.245455	0.246305	0.0398068	0.0231992	0.149633	0.130337	0.191491	0.0503951	0.140835	0.00918585	0.194055	0.0096123	0.150355	0.138173	0.154768	0.246305	0.00918585	0.237119
TACC_p5_p11_lag2	0.245455	0.246305	0.0398068	0.0231992	0.149633	0.130337	0.191491	0.0503951	0.140835	0.00918585	0.194055	0.0096123	0.150355	0.138173	0.154768	0.246305	0.00918585	0.237119
TACC_p6_p11_lag2	0.245455	0.246305	0.0398068	0.0231992	0.149633	0.130337	0.191491	0.0503951	0.140835	0.00918585	0.194055	0.0096123	0.150355	0.138173	0.154768	0.246305	0.00918585	0.237119
TCC_p8_p5_lag2	-0.101092	-0.0352216	-0.0200477	0.0404069	-0.130374	0.0682285	0.0678461	-0.0409457	-0.0574848	0.015737	0.106727	-0.0007254	-0.0298108	0.00905367	0.0401736	0.106727	-0.130374	0.2371
TCC_p8_p6_lag2	-0.101092	-0.0352216	-0.0200477	0.0404069	-0.130374	0.0682285	0.0678461	-0.0409457	-0.0574848	0.015737	0.106727	-0.0007254	-0.0298108	0.00905367	0.0401736	0.106727	-0.130374	0.2371
TACC_p8_p5_lag2	-0.101092	-0.0352216	-0.0200477	0.0404069	-0.130374	0.0682285	0.0678461	-0.0409457	-0.0574848	0.015737	0.106727	-0.0007254	-0.0298108	0.00905367	0.0401736	0.106727	-0.130374	0.2371
TACC_p8_p6_lag2	-0.101092	-0.0352216	-0.0200477	0.0404069	-0.130374	0.0682285	0.0678461	-0.0409457	-0.0574848	0.015737	0.106727	-0.0007254	-0.0298108	0.00905367	0.0401736	0.106727	-0.130374	0.2371
TCC_p2_p11_lag2	0.245611	0.246506	0.0400187	0.0234733	0.149761	0.130432	0.191737	0.0503968	0.14096	0.00949377	0.194259	0.00988728	0.150617	0.138449	0.155104	0.246506	0.00949377	0.237012
TACC_p2_p11_lag2	0.245611	0.246506	0.0400187	0.0234733	0.149761	0.130432	0.191737	0.0503968	0.14096	0.00949377	0.194259	0.00988728	0.150617	0.138449	0.155104	0.246506	0.00949377	0.237012
TCC_p11_p9_lag1	0.269963	0.264476	0.189093	0.166068	0.216185	0.256956	0.352218	0.165729	0.170813	0.115214	0.297829	0.163413	0.206909	0.276896	0.279526	0.352218	0.115214	0.237004
TCC_p11_p10_lag1	0.269963	0.264476	0.189093	0.166068	0.216185	0.256956	0.352218	0.165729	0.170813	0.115214	0.297829	0.163413	0.206909	0.276896	0.279526	0.352218	0.115214	0.237004
TACC_p11_p9_lag1	0.269963	0.264476	0.189093	0.166068	0.216185	0.256956	0.352218	0.165729	0.170813	0.115214	0.297829	0.163413	0.206909	0.276896	0.279526	0.352218	0.115214	0.237004
TACC_p11_p10_lag1	0.269963	0.264476	0.189093	0.166068	0.216185	0.256956	0.352218	0.165729	0.170813	0.115214	0.297829	0.163413	0.206909	0.276896	0.279526	0.352218	0.115214	0.237004
TCC_p5_p4_lag2	0.24529	0.246147	0.0396117	0.0229336	0.149427	0.129724	0.191232	0.0498948	0.14092	0.00934744	0.19402	0.00925694	0.150136	0.137913	0.154524	0.246147	0.00925694	0.23689
TCC_p6_p4_lag2	0.24529	0.246147	0.0396117	0.0229336	0.149427	0.129724	0.191232	0.0498948	0.14092	0.00934744	0.19402	0.00925694	0.150136	0.137913	0.154524	0.246147	0.00925694	0.23689
TACC_p5_p4_lag2	0.24529	0.246147	0.0396117	0.0229336	0.149427	0.129724	0.191232	0.0498948	0.14092	0.00934744	0.19402	0.00925694	0.150136	0.137913	0.154524	0.246147	0.00925694	0.23689
TACC_p6_p4_lag2	0.24529	0.246147	0.0396117	0.0229336	0.149427	0.129724	0.191232	0.0498948	0.14092	0.00934744	0.19402	0.00925694	0.150136	0.137913	0.154524	0.246147	0.00925694	0.23689
TCC_p2_p4_lag2	0.245446	0.246345	0.0398227	0.0232058	0.149555	0.129817	0.191476	0.0498962	0.141044	0.00965247	0.194221	0.00953139	0.150397	0.138186	0.154857	0.246345	0.00953139	0.236814
TACC_p2_p4_lag2	0.245446	0.246345	0.0398227	0.0232058	0.149555	0.129817	0.191476	0.0498962	0.141044	0.00965247	0.194221	0.00953139	0.150397	0.138186	0.154857	0.246345	0.00953139	0.236814
TCC_p4_p9_lag1	0.270596	0.264171	0.189541	0.166083	0.21706	0.25712	0.352353	0.166151	0.171086	0.115544	0.297323	0.163867	0.207556	0.277304	0.279351	0.352353	0.115544	0.236809
TCC_p4_p10_lag1	0.270596	0.264171	0.189541	0.166083	0.21706	0.25712	0.352353	0.166151	0.171086	0.115544	0.297323	0.163867	0.207556	0.277304	0.279351	0.352353	0.115544	0.236809
TACC_p4_p9_lag1	0.270596	0.264171	0.189541	0.166083	0.21706	0.25712	0.352353	0.166151	0.171086	0.115544	0.297323	0.163867	0.207556	0.277304	0.279351	0.352353	0.115544	0.236809
TACC_p4_p10_lag1	0.270596	0.264171	0.189541	0.166083	0.21706	0.25712	0.352353	0.166151	0.171086	0.115544	0.297323	0.163867	0.207556	0.277304	0.279351	0.352353	0.115544	0.236809
DACC_p9_p4_lag2	0.253027	0.121123	0.308237	0.233147	0.242576	0.294484	0.357794	0.28835	0.169445	0.209715	0.186551	0.24561	0.253421	0.307478	0.268323	0.357794	0.121123	0.236671
TCC_p5_p12_lag2	-0.244869	-0.245765	-0.0399578	-0.0232458	-0.149764	-0.130484	-0.191339	-0.0503998	-0.140506	-0.0095859	-0.193385	-0.0094223	-0.14967	-0.137815	-0.154386	-0.0094223	-0.245765	0.236343
TCC_p6_p12_lag2	-0.244869	-0.245765	-0.0399578	-0.0232458	-0.149764	-0.130484	-0.191339	-0.0503998	-0.140506	-0.0095859	-0.193385	-0.0094223	-0.14967	-0.137815	-0.154386	-0.0094223	-0.245765	0.236343
TACC_p5_p12_lag2	-0.244869	-0.245765	-0.0399578	-0.0232458	-0.149764	-0.130484	-0.191339	-0.0503998	-0.140506	-0.0095859	-0.193385	-0.0094223	-0.14967	-0.137815	-0.154386	-0.0094223	-0.245765	0.236343
TACC_p6_p12_lag2	-0.244869	-0.245765	-0.0399578	-0.0232458	-0.149764	-0.130484	-0.191339	-0.0503998	-0.140506	-0.0095859	-0.193385	-0.0094223	-0.14967	-0.137815	-0.154386	-0.0094223	-0.245765	0.236343
TCC_p2_p12_lag2	-0.245028	-0.245966	-0.0401704	-0.0235178	-0.149891	-0.130581	-0.191586	-0.0504026	-0.140637	-0.0098934	-0.193588	-0.0096979	-0.149928	-0.138089	-0.154721	-0.0096979	-0.245966	0.236268
TACC_p2_p12_lag2	-0.245028	-0.245966	-0.0401704	-0.0235178	-0.149891	-0.130581	-0.191586	-0.0504026	-0.140637	-0.0098934	-0.193588	-0.0096979	-0.149928	-0.138089	-0.154721	-0.0096979	-0.245966	0.236268
TCC_p8_p2_lag2	-0.101286	-0.0357927	-0.0192402	0.0409899	-0.129889	0.0684242	0.0677522	-0.0401016	-0.0574955	0.0162806	0.105882	0.00030164	-0.0298763	0.00918057	0.0400821	0.105882	-0.129889	0.235771
TACC_p8_p2_lag2	-0.101286	-0.0357927	-0.0192402	0.0409899	-0.129889	0.0684242	0.0677522	-0.0401016	-0.0574955	0.0162806	0.105882	0.00030164	-0.0298763	0.00918057	0.0400821	0.105882	-0.129889	0.235771
TCC_p1_p3_lag2	0.207524	0.129661	0.0161601	-0.0281865	0.101943	0.0689566	0.067399	0.0153346	0.133024	0.03075	0.039243	-0.0263225	0.0945735	0.0561143	0.0250366	0.207524	-0.0281865	0.235711
TACC_p1_p3_lag2	0.207524	0.129661	0.0161601	-0.0281865	0.101943	0.0689566	0.067399	0.0153346	0.133024	0.03075	0.039243	-0.0263225	0.0945735	0.0561143	0.0250366	0.207524	-0.0281865	0.235711
TCC_p8_p3_lag2	-0.211322	-0.135571	-0.0193725	0.0238951	-0.104967	-0.0752423	-0.0753196	-0.0186569	-0.13597	-0.0335263	-0.0463568	0.0227233	-0.0987665	-0.0619208	-0.0313699	0.0238951	-0.211322	0.235217
TACC_p8_p3_lag2	-0.211322	-0.135571	-0.0193725	0.0238951	-0.104967	-0.0752423	-0.0753196	-0.0186569	-0.13597	-0.0335263	-0.0463568	0.0227233	-0.0987665	-0.0619208	-0.0313699	0.0238951	-0.211322	0.235217
DACC_p11_p10_lag1	0.0195533	0.056959	-0.0736126	-0.117181	-0.0297183	-0.0273971	0.00806208	-0.0290829	-0.004551	-0.112041	0.117914	-0.0855248	-0.0181883	-0.0018049	0.0313657	0.117914	-0.117181	0.235095
TCC_p3_p12_lag1	-0.300969	-0.256917	-0.214446	-0.158328	-0.231572	-0.246998	-0.352357	-0.20817	-0.214844	-0.117422	-0.274584	-0.171644	-0.227944	-0.287438	-0.28196	-0.117422	-0.352357	0.234935
TACC_p3_p12_lag1	-0.300969	-0.256917	-0.214446	-0.158328	-0.231572	-0.246998	-0.352357	-0.20817	-0.214844	-0.117422	-0.274584	-0.171644	-0.227944	-0.287438	-0.28196	-0.117422	-0.352357	0.234935
DACC_p5_p12_lag1	-0.0146645	0.132271	-0.062037	-0.015981	0.0204576	-0.0378082	-0.0415167	-0.102446	0.0197181	0.056926	0.016097	-0.0262153	0.0469916	-0.0486114	0.00697051	0.132271	-0.102446	0.234717
DACC_p9_p5_lag1	-0.204329	-0.030197	-0.246792	-0.162517	-0.179588	-0.235274	-0.232296	-0.264602	-0.162224	-0.156855	-0.0363074	-0.210585	-0.162051	-0.216832	-0.144578	-0.030197	-0.264602	0.234405
DACC_p2_p5_lag1	0.0674152	0.105908	0.0895905	0.180292	0.0229798	0.257091	0.184501	0.0865387	0.0668739	0.0329807	0.132541	0.103835	0.037856	0.123185	0.147038	0.257091	0.0229798	0.234111
DACC_p10_p1_lag1	-0.230153	-0.118874	-0.251198	-0.194187	-0.249301	-0.263053	-0.352917	-0.241715	-0.135169	-0.145177	-0.235351	-0.205516	-0.190789	-0.308288	-0.254855	-0.118874	-0.352917	0.234043
PKNC_TGA	-0.0143187	0.0469747	-0.16331	-0.159157	-0.0903392	-0.187028	-0.0966203	-0.130329	-0.0001634	-0.141264	-0.0107219	-0.135165	-0.0650909	-0.157545	-0.0719291	0.0469747	-0.187028	0.234002
DACC_p11_p4_lag1	-0.00522	0.0288105	-0.104436	-0.144125	-0.0782328	-0.0969974	-0.03243	-0.0570875	-0.0158696	-0.133754	0.0896148	-0.124766	-0.0365606	-0.041955	-0.0258619	0.0896148	-0.144125	0.23374
DACC_p2_p11_lag2	-0.122032	-0.0135751	-0.0793407	-0.0742425	-0.0716334	-0.179329	-0.122729	-0.088713	-0.0508126	0.0539695	-0.0126253	-0.0466247	-0.0488374	-0.0921949	-0.0303989	0.0539695	-0.179329	0.233298
DACC_p10_p1_lag2	-0.228835	-0.115116	-0.317736	-0.241284	-0.242893	-0.287101	-0.347791	-0.290059	-0.166879	-0.200972	-0.183744	-0.23362	-0.241797	-0.31081	-0.271123	-0.115116	-0.347791	0.232675
PDNC_TT	-0.154674	-0.111133	-0.234367	-0.291795	-0.0889301	-0.321557	-0.276942	-0.246383	-0.144728	-0.158646	-0.123367	-0.207848	-0.0921286	-0.235453	-0.242725	-0.0889301	-0.321557	0.232627
TCC_p3_p11_lag1	0.302051	0.253426	0.2202	0.161323	0.234916	0.248804	0.353299	0.213737	0.216207	0.120855	0.271026	0.176026	0.229594	0.290246	0.282373	0.353299	0.120855	0.232445
TACC_p3_p11_lag1	0.302051	0.253426	0.2202	0.161323	0.234916	0.248804	0.353299	0.213737	0.216207	0.120855	0.271026	0.176026	0.229594	0.290246	0.282373	0.353299	0.120855	0.232445
PKNC_GAA	0.0437304	0.103659	-0.126765	-0.0931075	-0.0948857	-0.128625	-0.0186841	-0.0733065	0.0511146	-0.0872342	0.0894934	-0.10068	0.014761	-0.0507154	0.00286298	0.103659	-0.128625	0.232284
DACC_p10_p7_lag2	-0.243495	-0.118552	-0.314711	-0.23875	-0.253358	-0.287334	-0.350728	-0.28851	-0.182091	-0.20322	-0.181136	-0.235692	-0.233624	-0.300604	-0.266891	-0.118552	-0.350728	0.232176
TCC_p3_p4_lag1	0.302174	0.253328	0.21988	0.161245	0.235112	0.24815	0.352956	0.213512	0.216329	0.120867	0.270397	0.176059	0.229574	0.290052	0.281974	0.352956	0.120867	0.23209
TACC_p3_p4_lag1	0.302174	0.253328	0.21988	0.161245	0.235112	0.24815	0.352956	0.213512	0.216329	0.120867	0.270397	0.176059	0.229574	0.290052	0.281974	0.352956	0.120867	0.23209
DACC_p4_lag2	0.262407	0.111208	0.319351	0.227414	0.267459	0.291238	0.343016	0.295828	0.182271	0.211102	0.155264	0.235863	0.243929	0.306207	0.254947	0.343016	0.111208	0.231808
DACC_p10_p12_lag1	-0.241725	-0.141218	-0.304161	-0.290264	-0.203727	-0.294416	-0.294129	-0.298909	-0.23758	-0.200008	-0.0726382	-0.280076	-0.205613	-0.256999	-0.227642	-0.0726382	-0.304161	0.231523
DACC_p8_lag2	0.18484	0.110964	0.304682	0.265368	0.211188	0.269802	0.342171	0.282549	0.158346	0.181365	0.198594	0.228496	0.208163	0.27996	0.280791	0.342171	0.110964	0.231207
DACC_p4_p9_lag1	0.251748	0.113724	0.274641	0.180608	0.26298	0.236668	0.344762	0.279295	0.174871	0.157465	0.207124	0.226133	0.222998	0.31375	0.246311	0.344762	0.113724	0.231039
DACC_p5_p11_lag1	0.153942	-0.0004183	0.191058	0.13992	0.0862306	0.187186	0.230606	0.207723	0.113063	0.0483454	0.102164	0.122751	0.11274	0.177656	0.127974	0.230606	-0.0004183	0.231024
DACC_p11_p12_lag2	0.140292	-0.00784	0.0824895	0.0659329	0.114436	0.222629	0.120076	0.116417	0.0794372	-0.0007826	-0.001067	0.125041	0.0535001	0.0811985	0.0169813	0.222629	-0.00784	0.230469
TCC_p9_p8_lag1	-0.114433	-0.163334	0.0667403	0.056004	-0.061629	-0.002451	-0.0483657	0.0599918	-0.066063	0.0102832	-0.0715692	0.0502464	-0.0419743	-0.0261573	-0.0089948	0.0667403	-0.163334	0.230075
TCC_p10_p8_lag1	-0.114433	-0.163334	0.0667403	0.056004	-0.061629	-0.002451	-0.0483657	0.0599918	-0.066063	0.0102832	-0.0715692	0.0502464	-0.0419743	-0.0261573	-0.0089948	0.0667403	-0.163334	0.230075
TACC_p9_p8_lag1	-0.114433	-0.163334	0.0667403	0.056004	-0.061629	-0.002451	-0.0483657	0.0599918	-0.066063	0.0102832	-0.0715692	0.0502464	-0.0419743	-0.0261573	-0.0089948	0.0667403	-0.163334	0.230075
TACC_p10_p8_lag1	-0.114433	-0.163334	0.0667403	0.056004	-0.061629	-0.002451	-0.0483657	0.0599918	-0.066063	0.0102832	-0.0715692	0.0502464	-0.0419743	-0.0261573	-0.0089948	0.0667403	-0.163334	0.230075
TCC_p5_p9_lag1	0.264504	0.249569	0.0584403	0.0344751	0.14487	0.14334	0.221063	0.0462746	0.150087	0.0461305	0.215452	0.0460774	0.130612	0.160156	0.152258	0.264504	0.0344751	0.230029
TCC_p5_p10_lag1	0.264504	0.249569	0.0584403	0.0344751	0.14487	0.14334	0.221063	0.0462746	0.150087	0.0461305	0.215452	0.0460774	0.130612	0.160156	0.152258	0.264504	0.0344751	0.230029
TCC_p6_p9_lag1	0.264504	0.249569	0.0584403	0.0344751	0.14487	0.14334	0.221063	0.0462746	0.150087	0.0461305	0.215452	0.0460774	0.130612	0.160156	0.152258	0.264504	0.0344751	0.230029
TCC_p6_p10_lag1	0.264504	0.249569	0.0584403	0.0344751	0.14487	0.14334	0.221063	0.0462746	0.150087	0.0461305	0.215452	0.0460774	0.130612	0.160156	0.152258	0.264504	0.0344751	0.230029
TACC_p5_p9_lag1	0.264504	0.249569	0.0584403	0.0344751	0.14487	0.14334	0.221063	0.0462746	0.150087	0.0461305	0.215452	0.0460774	0.130612	0.160156	0.152258	0.264504	0.0344751	0.230029
TACC_p5_p10_lag1	0.264504	0.249569	0.0584403	0.0344751	0.14487	0.14334	0.221063	0.0462746	0.150087	0.0461305	0.215452	0.0460774	0.130612	0.160156	0.152258	0.264504	0.0344751	0.230029
TACC_p6_p9_lag1	0.264504	0.249569	0.0584403	0.0344751	0.14487	0.14334	0.221063	0.0462746	0.150087	0.0461305	0.215452	0.0460774	0.130612	0.160156	0.152258	0.264504	0.0344751	0.230029
TACC_p6_p10_lag1	0.264504	0.249569	0.0584403	0.0344751	0.14487	0.14334	0.221063	0.0462746	0.150087	0.0461305	0.215452	0.0460774	0.130612	0.160156	0.152258	0.264504	0.0344751	0.230029
TCC_p2_p9_lag1	0.264962	0.249026	0.0593343	0.0352332	0.145636	0.143355	0.221071	0.0470087	0.150487	0.0467926	0.214657	0.0469675	0.130968	0.160479	0.152409	0.264962	0.0352332	0.229728
TCC_p2_p10_lag1	0.264962	0.249026	0.0593343	0.0352332	0.145636	0.143355	0.221071	0.0470087	0.150487	0.0467926	0.214657	0.0469675	0.130968	0.160479	0.152409	0.264962	0.0352332	0.229728
TACC_p2_p9_lag1	0.264962	0.249026	0.0593343	0.0352332	0.145636	0.143355	0.221071	0.0470087	0.150487	0.0467926	0.214657	0.0469675	0.130968	0.160479	0.152409	0.264962	0.0352332	0.229728
TACC_p2_p10_lag1	0.264962	0.249026	0.0593343	0.0352332	0.145636	0.143355	0.221071	0.0470087	0.150487	0.0467926	0.214657	0.0469675	0.130968	0.160479	0.152409	0.264962	0.0352332	0.229728
TCC_p12_p3_lag1	-0.297216	-0.251547	-0.22973	-0.180846	-0.234925	-0.269153	-0.364507	-0.216476	-0.19936	-0.135055	-0.285247	-0.185416	-0.235695	-0.293345	-0.292264	-0.135055	-0.364507	0.229452
TACC_p12_p3_lag1	-0.297216	-0.251547	-0.22973	-0.180846	-0.234925	-0.269153	-0.364507	-0.216476	-0.19936	-0.135055	-0.285247	-0.185416	-0.235695	-0.293345	-0.292264	-0.135055	-0.364507	0.229452
DACC_p7_p3_lag1	-0.0152768	-0.0307373	-0.102103	-0.141844	-0.0438426	-0.210296	-0.144224	-0.0705918	0.0111441	-0.0346524	-0.0631697	-0.0870732	0.0191556	-0.130975	-0.0998004	0.0191556	-0.210296	0.229452
DACC_p12_p7_lag1	0.194225	0.117781	0.231206	0.161004	0.19737	0.227205	0.328107	0.242608	0.129454	0.0989218	0.211698	0.180149	0.175539	0.278655	0.221294	0.328107	0.0989218	0.229186
DACC_p1_p6_lag2	-0.255984	-0.0830291	-0.252543	-0.194993	-0.228294	-0.299635	-0.311945	-0.26265	-0.155627	-0.20196	-0.101416	-0.228825	-0.207797	-0.27712	-0.205994	-0.0830291	-0.311945	0.228915
DACC_p6_p9_lag2	0.224894	0.0919004	0.277911	0.221458	0.221472	0.288789	0.320434	0.264833	0.152879	0.191249	0.119085	0.191728	0.206358	0.265392	0.227837	0.320434	0.0919004	0.228533
DACC_p6_p8_lag2	0.213746	0.0912611	0.319649	0.235571	0.213703	0.267523	0.318392	0.284403	0.177946	0.20971	0.140465	0.230633	0.222747	0.271932	0.234205	0.319649	0.0912611	0.228388
PKNC_GAC	0.0163974	0.167439	-0.0207426	0.0293098	-0.0424877	0.109018	0.185847	-0.0039392	0.011281	-0.0171022	0.140613	0.0393436	0.0154759	0.0699012	0.103387	0.185847	-0.0424877	0.228335
DACC_p4_lag1	0.282181	0.158296	0.329413	0.251132	0.29222	0.299799	0.386625	0.328771	0.214612	0.188947	0.199053	0.273322	0.257859	0.348424	0.283035	0.386625	0.158296	0.228328
PC_PDNC_GC	0.00794288	-0.0178609	0.0220647	0.0617274	0.0677518	0.117944	0.135435	0.0354848	-0.0924967	0.00511013	0.0110046	0.0757411	0.0226484	0.116071	0.0214663	0.135435	-0.0924967	0.227932
DACC_p4_p12_lag2	-0.228739	-0.0303381	-0.258124	-0.171059	-0.239804	-0.24072	-0.230917	-0.228577	-0.1544	-0.195031	-0.0566493	-0.20552	-0.167615	-0.20753	-0.169784	-0.0303381	-0.258124	0.227786
DACC_p7_p10_lag2	-0.244376	-0.119239	-0.314981	-0.236396	-0.247266	-0.272181	-0.3467	-0.289225	-0.180146	-0.192076	-0.170507	-0.231328	-0.229796	-0.304471	-0.264255	-0.119239	-0.3467	0.227461
TCC_p9_p12_lag1	-0.285704	-0.268785	-0.136332	-0.102567	-0.187355	-0.197957	-0.306322	-0.140721	-0.199917	-0.0790762	-0.269468	-0.120594	-0.201007	-0.235441	-0.244627	-0.0790762	-0.306322	0.227246
TCC_p10_p12_lag1	-0.285704	-0.268785	-0.136332	-0.102567	-0.187355	-0.197957	-0.306322	-0.140721	-0.199917	-0.0790762	-0.269468	-0.120594	-0.201007	-0.235441	-0.244627	-0.0790762	-0.306322	0.227246
TACC_p9_p12_lag1	-0.285704	-0.268785	-0.136332	-0.102567	-0.187355	-0.197957	-0.306322	-0.140721	-0.199917	-0.0790762	-0.269468	-0.120594	-0.201007	-0.235441	-0.244627	-0.0790762	-0.306322	0.227246
TACC_p10_p12_lag1	-0.285704	-0.268785	-0.136332	-0.102567	-0.187355	-0.197957	-0.306322	-0.140721	-0.199917	-0.0790762	-0.269468	-0.120594	-0.201007	-0.235441	-0.244627	-0.0790762	-0.306322	0.227246
TCC_p11_p3_lag1	0.298202	0.2477	0.235433	0.183869	0.238111	0.27087	0.365562	0.222108	0.200527	0.138642	0.281644	0.189934	0.237375	0.295917	0.292653	0.365562	0.138642	0.226919
TACC_p11_p3_lag1	0.298202	0.2477	0.235433	0.183869	0.238111	0.27087	0.365562	0.222108	0.200527	0.138642	0.281644	0.189934	0.237375	0.295917	0.292653	0.365562	0.138642	0.226919
TCC_p4_p3_lag1	0.298427	0.247843	0.235126	0.183576	0.238287	0.270347	0.365352	0.221901	0.200693	0.138579	0.281181	0.189912	0.237436	0.29582	0.292275	0.365352	0.138579	0.226773
TACC_p4_p3_lag1	0.298427	0.247843	0.235126	0.183576	0.238287	0.270347	0.365352	0.221901	0.200693	0.138579	0.281181	0.189912	0.237436	0.29582	0.292275	0.365352	0.138579	0.226773
SC_PDNC_TG	0.0626879	-0.0517149	-0.0513222	-0.0756724	-0.0322125	-0.156972	-0.123827	0.0007509	0.069799	-0.0359072	-0.1509	0.0159488	-0.0284064	-0.0895044	-0.0854628	0.069799	-0.156972	0.226771
DACC_p4_p11_lag1	0.00815334	0.0902397	0.0954801	0.176959	0.0306008	0.234483	0.124949	0.078856	0.0216827	0.100198	0.0739916	0.123411	0.0255813	0.0914476	0.138193	0.234483	0.00815334	0.22633
DACC_p6_p7_lag2	-0.239189	-0.0914469	-0.3072	-0.221623	-0.24584	-0.282255	-0.317516	-0.283307	-0.16905	-0.206912	-0.122474	-0.221751	-0.233166	-0.278671	-0.229259	-0.0914469	-0.317516	0.22607
TAC_p3_lag1	0.284234	0.155817	0.337369	0.249348	0.292932	0.293306	0.381746	0.331325	0.216645	0.198972	0.187838	0.276115	0.257733	0.348767	0.280427	0.381746	0.155817	0.225929
TACC_p3_lag1	0.284234	0.155817	0.337369	0.249348	0.292932	0.293306	0.381746	0.331325	0.216645	0.198972	0.187838	0.276115	0.257733	0.348767	0.280427	0.381746	0.155817	0.225929
TCC_p3_p9_lag1	0.288829	0.139347	0.319495	0.240484	0.318663	0.29539	0.365103	0.322812	0.210047	0.191563	0.149381	0.270958	0.272154	0.340092	0.261638	0.365103	0.139347	0.225756
TCC_p3_p10_lag1	0.288829	0.139347	0.319495	0.240484	0.318663	0.29539	0.365103	0.322812	0.210047	0.191563	0.149381	0.270958	0.272154	0.340092	0.261638	0.365103	0.139347	0.225756
TACC_p3_p9_lag1	0.288829	0.139347	0.319495	0.240484	0.318663	0.29539	0.365103	0.322812	0.210047	0.191563	0.149381	0.270958	0.272154	0.340092	0.261638	0.365103	0.139347	0.225756
TACC_p3_p10_lag1	0.288829	0.139347	0.319495	0.240484	0.318663	0.29539	0.365103	0.322812	0.210047	0.191563	0.149381	0.270958	0.272154	0.340092	0.261638	0.365103	0.139347	0.225756
DACC_p8_p12_lag2	-0.135409	-0.0054949	-0.231063	-0.15719	-0.18553	-0.198117	-0.185614	-0.198119	-0.0965611	-0.223454	-0.0482943	-0.149306	-0.142874	-0.164342	-0.151601	-0.0054949	-0.231063	0.225568
PKNC_ACC	-0.033435	0.104529	-0.085367	-0.0407379	-0.0444931	-0.0223154	-0.0829802	-0.120827	-0.0061055	-0.0389004	0.0198644	-0.0874303	-0.0395305	-0.0437003	0.0153572	0.104529	-0.120827	0.225355
TCC_p9_p3_lag1	0.28847	0.139987	0.319983	0.240244	0.319075	0.296039	0.365262	0.323201	0.209742	0.19205	0.14966	0.271312	0.272368	0.339813	0.261981	0.365262	0.139987	0.225275
TCC_p10_p3_lag1	0.28847	0.139987	0.319983	0.240244	0.319075	0.296039	0.365262	0.323201	0.209742	0.19205	0.14966	0.271312	0.272368	0.339813	0.261981	0.365262	0.139987	0.225275
TACC_p9_p3_lag1	0.28847	0.139987	0.319983	0.240244	0.319075	0.296039	0.365262	0.323201	0.209742	0.19205	0.14966	0.271312	0.272368	0.339813	0.261981	0.365262	0.139987	0.225275
TACC_p10_p3_lag1	0.28847	0.139987	0.319983	0.240244	0.319075	0.296039	0.365262	0.323201	0.209742	0.19205	0.14966	0.271312	0.272368	0.339813	0.261981	0.365262	0.139987	0.225275
DACC_p10_p2_lag2	0.219941	0.0305815	0.255804	0.166484	0.242316	0.234743	0.238595	0.224371	0.153087	0.172043	0.0657523	0.203891	0.18445	0.176208	0.163125	0.255804	0.0305815	0.225223
DACC_p10_p11_lag1	0.0624461	0.129799	0.092961	0.178092	0.0240389	0.249191	0.14524	0.0921669	0.0493047	0.107165	0.111248	0.107082	0.0468123	0.115884	0.147426	0.249191	0.0240389	0.225152
DACC_p7_p11_lag1	-0.0634623	-0.166581	-0.0393552	-0.153747	-0.0106859	-0.235736	-0.172569	-0.0377884	-0.0352246	-0.0205516	-0.169751	-0.0614781	-0.0297921	-0.0971943	-0.149926	-0.0106859	-0.235736	0.22505
DACC_p9_p10_lag2	0.240791	0.129712	0.293789	0.22698	0.225173	0.285972	0.354744	0.274002	0.176753	0.192544	0.197152	0.244411	0.245208	0.301154	0.273965	0.354744	0.129712	0.225032
DACC_p9_p3_lag2	-0.0088141	0.119805	-0.0920044	-0.074832	-0.0547684	-0.0562971	0.0269325	-0.0547851	0.0636848	-0.105031	0.117072	-0.0316396	-0.012234	0.00915477	0.0513121	0.119805	-0.105031	0.224836
TCC_p3_p9_lag2	0.266197	0.129819	0.333025	0.234686	0.261549	0.284445	0.353954	0.307272	0.195206	0.212501	0.17078	0.250298	0.238661	0.320949	0.264648	0.353954	0.129819	0.224135
TCC_p3_p10_lag2	0.266197	0.129819	0.333025	0.234686	0.261549	0.284445	0.353954	0.307272	0.195206	0.212501	0.17078	0.250298	0.238661	0.320949	0.264648	0.353954	0.129819	0.224135
TACC_p3_p9_lag2	0.266197	0.129819	0.333025	0.234686	0.261549	0.284445	0.353954	0.307272	0.195206	0.212501	0.17078	0.250298	0.238661	0.320949	0.264648	0.353954	0.129819	0.224135
TACC_p3_p10_lag2	0.266197	0.129819	0.333025	0.234686	0.261549	0.284445	0.353954	0.307272	0.195206	0.212501	0.17078	0.250298	0.238661	0.320949	0.264648	0.353954	0.129819	0.224135
TCC_p9_p3_lag2	0.266065	0.130363	0.333351	0.235105	0.262279	0.283736	0.353905	0.306949	0.194946	0.213412	0.170848	0.250406	0.238883	0.320821	0.265294	0.353905	0.130363	0.223542
TCC_p10_p3_lag2	0.266065	0.130363	0.333351	0.235105	0.262279	0.283736	0.353905	0.306949	0.194946	0.213412	0.170848	0.250406	0.238883	0.320821	0.265294	0.353905	0.130363	0.223542
TACC_p9_p3_lag2	0.266065	0.130363	0.333351	0.235105	0.262279	0.283736	0.353905	0.306949	0.194946	0.213412	0.170848	0.250406	0.238883	0.320821	0.265294	0.353905	0.130363	0.223542
TACC_p10_p3_lag2	0.266065	0.130363	0.333351	0.235105	0.262279	0.283736	0.353905	0.306949	0.194946	0.213412	0.170848	0.250406	0.238883	0.320821	0.265294	0.353905	0.130363	0.223542
TCC_p9_p11_lag1	0.2877	0.264626	0.142639	0.105264	0.191538	0.199276	0.306504	0.146544	0.20184	0.0830094	0.264496	0.125495	0.20285	0.238149	0.244501	0.306504	0.0830094	0.223495
TCC_p10_p11_lag1	0.2877	0.264626	0.142639	0.105264	0.191538	0.199276	0.306504	0.146544	0.20184	0.0830094	0.264496	0.125495	0.20285	0.238149	0.244501	0.306504	0.0830094	0.223495
TACC_p9_p11_lag1	0.2877	0.264626	0.142639	0.105264	0.191538	0.199276	0.306504	0.146544	0.20184	0.0830094	0.264496	0.125495	0.20285	0.238149	0.244501	0.306504	0.0830094	0.223495
TACC_p10_p11_lag1	0.2877	0.264626	0.142639	0.105264	0.191538	0.199276	0.306504	0.146544	0.20184	0.0830094	0.264496	0.125495	0.20285	0.238149	0.244501	0.306504	0.0830094	0.223495
DACC_p9_p6_lag2	0.255251	0.100889	0.26075	0.200419	0.225819	0.293747	0.32428	0.257199	0.17031	0.187073	0.12563	0.237593	0.216784	0.273369	0.215238	0.32428	0.100889	0.223391
DACC_p9_p12_lag1	-0.16115	-0.10798	-0.28511	-0.234462	-0.215641	-0.306485	-0.232398	-0.244747	-0.176248	-0.225594	-0.0834785	-0.272495	-0.198201	-0.216481	-0.237938	-0.0834785	-0.306485	0.223007
DACC_p7_p12_lag1	0.256902	0.165477	0.321379	0.304818	0.243922	0.32631	0.360136	0.321502	0.228192	0.167716	0.137302	0.284181	0.223454	0.300557	0.27073	0.360136	0.137302	0.222833
DACC_p1_lag2	0.23341	0.123147	0.283667	0.211569	0.218627	0.283	0.345954	0.267286	0.138462	0.191811	0.214759	0.213101	0.242113	0.301203	0.269049	0.345954	0.123147	0.222806
TCC_p9_p4_lag1	0.28831	0.264041	0.1432	0.105655	0.192537	0.19917	0.306297	0.146898	0.202062	0.0835198	0.263775	0.126066	0.203274	0.238534	0.244332	0.306297	0.0835198	0.222777
TCC_p10_p4_lag1	0.28831	0.264041	0.1432	0.105655	0.192537	0.19917	0.306297	0.146898	0.202062	0.0835198	0.263775	0.126066	0.203274	0.238534	0.244332	0.306297	0.0835198	0.222777
TACC_p9_p4_lag1	0.28831	0.264041	0.1432	0.105655	0.192537	0.19917	0.306297	0.146898	0.202062	0.0835198	0.263775	0.126066	0.203274	0.238534	0.244332	0.306297	0.0835198	0.222777
TACC_p10_p4_lag1	0.28831	0.264041	0.1432	0.105655	0.192537	0.19917	0.306297	0.146898	0.202062	0.0835198	0.263775	0.126066	0.203274	0.238534	0.244332	0.306297	0.0835198	0.222777
TCC_p9_p1_lag1	0.110572	0.155332	-0.0672092	-0.058399	0.0600701	-0.0033486	0.0397943	-0.0605834	0.0636193	-0.010224	0.0605733	-0.0509274	0.0377906	0.0211793	0.00218757	0.155332	-0.0672092	0.222542
TCC_p10_p1_lag1	0.110572	0.155332	-0.0672092	-0.058399	0.0600701	-0.0033486	0.0397943	-0.0605834	0.0636193	-0.010224	0.0605733	-0.0509274	0.0377906	0.0211793	0.00218757	0.155332	-0.0672092	0.222542
TACC_p9_p1_lag1	0.110572	0.155332	-0.0672092	-0.058399	0.0600701	-0.0033486	0.0397943	-0.0605834	0.0636193	-0.010224	0.0605733	-0.0509274	0.0377906	0.0211793	0.00218757	0.155332	-0.0672092	0.222542
TACC_p10_p1_lag1	0.110572	0.155332	-0.0672092	-0.058399	0.0600701	-0.0033486	0.0397943	-0.0605834	0.0636193	-0.010224	0.0605733	-0.0509274	0.0377906	0.0211793	0.00218757	0.155332	-0.0672092	0.222542
PC_PDNC_TG	0.0660247	-0.0493474	-0.0489242	-0.0715986	-0.0320048	-0.151027	-0.117229	0.00337051	0.0713129	-0.0352094	-0.145846	0.0170615	-0.026436	-0.0857879	-0.0815753	0.0713129	-0.151027	0.22234
DACC_p10_p8_lag2	0.222843	0.129374	0.302412	0.247718	0.222388	0.284736	0.351574	0.277383	0.17796	0.186787	0.207811	0.225436	0.21392	0.286119	0.274895	0.351574	0.129374	0.2222
TAC_p3_lag2	0.273338	0.120931	0.332868	0.232981	0.291888	0.281355	0.342968	0.310633	0.191217	0.214595	0.135657	0.254881	0.252391	0.322211	0.255	0.342968	0.120931	0.222038
TACC_p3_lag2	0.273338	0.120931	0.332868	0.232981	0.291888	0.281355	0.342968	0.310633	0.191217	0.214595	0.135657	0.254881	0.252391	0.322211	0.255	0.342968	0.120931	0.222038
NMBAC_p2_lag1	-0.0799123	-0.0173907	-0.108202	-0.159161	-0.0109998	-0.190635	-0.211492	-0.135795	-0.0251049	0.0105429	-0.0965368	-0.0756924	-0.011086	-0.124181	-0.105488	0.0105429	-0.211492	0.222035
DACC_p1_p9_lag2	-0.221003	-0.130966	-0.282804	-0.223323	-0.207991	-0.27075	-0.352522	-0.262344	-0.138027	-0.188388	-0.220622	-0.213323	-0.247685	-0.3005	-0.270423	-0.130966	-0.352522	0.221556
DACC_p2_p10_lag2	0.198637	0.0382534	0.259615	0.200034	0.188268	0.205467	0.236434	0.232922	0.1234	0.148762	0.0450603	0.142489	0.169343	0.218246	0.153959	0.259615	0.0382534	0.221362
TCC_p9_p1_lag2	0.258829	0.131403	0.112285	0.0375713	0.173017	0.203699	0.157543	0.10607	0.113909	0.095397	0.0693338	0.124503	0.0493348	0.121596	0.108371	0.258829	0.0375713	0.221258
TCC_p10_p1_lag2	0.258829	0.131403	0.112285	0.0375713	0.173017	0.203699	0.157543	0.10607	0.113909	0.095397	0.0693338	0.124503	0.0493348	0.121596	0.108371	0.258829	0.0375713	0.221258
TACC_p9_p1_lag2	0.258829	0.131403	0.112285	0.0375713	0.173017	0.203699	0.157543	0.10607	0.113909	0.095397	0.0693338	0.124503	0.0493348	0.121596	0.108371	0.258829	0.0375713	0.221258
TACC_p10_p1_lag2	0.258829	0.131403	0.112285	0.0375713	0.173017	0.203699	0.157543	0.10607	0.113909	0.095397	0.0693338	0.124503	0.0493348	0.121596	0.108371	0.258829	0.0375713	0.221258
SC_PDNC_GC	0.00514297	-0.0204694	0.0192837	0.0575153	0.067481	0.111076	0.127473	0.0328225	-0.0937352	0.00437999	0.00597958	0.0743568	0.0206359	0.112061	0.0174736	0.127473	-0.0937352	0.221208
DACC_p10_p9_lag2	0.216362	0.135667	0.294369	0.238746	0.216581	0.279295	0.35664	0.272747	0.160333	0.192327	0.197575	0.224438	0.22438	0.314737	0.276107	0.35664	0.135667	0.220973
TCC_p4_p8_lag2	-0.173437	-0.199731	0.00906802	0.00932858	-0.11998	-0.0911697	-0.0764291	0.0211725	-0.101687	-0.024733	-0.108132	-0.0254947	-0.0679757	-0.0523621	-0.0688648	0.0211725	-0.199731	0.220903
TACC_p4_p8_lag2	-0.173437	-0.199731	0.00906802	0.00932858	-0.11998	-0.0911697	-0.0764291	0.0211725	-0.101687	-0.024733	-0.108132	-0.0254947	-0.0679757	-0.0523621	-0.0688648	0.0211725	-0.199731	0.220903
TCC_p11_p8_lag2	-0.173212	-0.199249	0.00881721	0.00901128	-0.120209	-0.0907291	-0.0757788	0.0209727	-0.102072	-0.0248074	-0.107232	-0.0254328	-0.0677262	-0.0521521	-0.0683787	0.0209727	-0.199249	0.220222
TACC_p11_p8_lag2	-0.173212	-0.199249	0.00881721	0.00901128	-0.120209	-0.0907291	-0.0757788	0.0209727	-0.102072	-0.0248074	-0.107232	-0.0254328	-0.0677262	-0.0521521	-0.0683787	0.0209727	-0.199249	0.220222
TCC_p9_p8_lag2	-0.261301	-0.131897	-0.116314	-0.0412351	-0.175473	-0.206812	-0.161209	-0.109879	-0.115698	-0.0986731	-0.07042	-0.127906	-0.0518896	-0.125395	-0.111784	-0.0412351	-0.261301	0.220066
TCC_p10_p8_lag2	-0.261301	-0.131897	-0.116314	-0.0412351	-0.175473	-0.206812	-0.161209	-0.109879	-0.115698	-0.0986731	-0.07042	-0.127906	-0.0518896	-0.125395	-0.111784	-0.0412351	-0.261301	0.220066
TACC_p9_p8_lag2	-0.261301	-0.131897	-0.116314	-0.0412351	-0.175473	-0.206812	-0.161209	-0.109879	-0.115698	-0.0986731	-0.07042	-0.127906	-0.0518896	-0.125395	-0.111784	-0.0412351	-0.261301	0.220066
TACC_p10_p8_lag2	-0.261301	-0.131897	-0.116314	-0.0412351	-0.175473	-0.206812	-0.161209	-0.109879	-0.115698	-0.0986731	-0.07042	-0.127906	-0.0518896	-0.125395	-0.111784	-0.0412351	-0.261301	0.220066
DACC_p8_p6_lag2	0.206563	0.100421	0.292028	0.223258	0.221734	0.265932	0.320197	0.267434	0.159074	0.196013	0.145073	0.212504	0.210654	0.268274	0.237675	0.320197	0.100421	0.219776
TCC_p4_p1_lag2	0.170203	0.19627	-0.0112949	-0.0120352	0.118212	0.0867389	0.0707068	-0.0231118	0.0999679	0.0235221	0.102998	0.0238582	0.0648402	0.0485104	0.0643431	0.19627	-0.0231118	0.219382
TACC_p4_p1_lag2	0.170203	0.19627	-0.0112949	-0.0120352	0.118212	0.0867389	0.0707068	-0.0231118	0.0999679	0.0235221	0.102998	0.0238582	0.0648402	0.0485104	0.0643431	0.19627	-0.0231118	0.219382
TCC_p11_p1_lag2	0.169966	0.195774	-0.011042	-0.0117146	0.118437	0.0862778	0.0700428	-0.0229081	0.10036	0.023598	0.102085	0.0237967	0.0645818	0.0482924	0.063849	0.195774	-0.0229081	0.218682
TACC_p11_p1_lag2	0.169966	0.195774	-0.011042	-0.0117146	0.118437	0.0862778	0.0700428	-0.0229081	0.10036	0.023598	0.102085	0.0237967	0.0645818	0.0482924	0.063849	0.195774	-0.0229081	0.218682
DACC_p6_p5_lag1	-0.0895749	-0.0373671	0.0247994	0.0972284	-0.0368939	0.129003	-0.0160241	0.00858995	-0.0419547	0.0277082	-0.0270398	0.0581877	-0.0518274	-0.0021772	0.0334462	0.129003	-0.0895749	0.218578
DACC_p10_p4_lag2	0.252312	0.129428	0.30568	0.222788	0.256734	0.287561	0.34783	0.27651	0.182449	0.200082	0.179179	0.22587	0.232868	0.301939	0.261291	0.34783	0.129428	0.218402
DACC_p3_p1_lag2	0.00867388	-0.109648	0.03879	-0.0206556	0.0315916	-0.0150172	-0.0807305	0.0517912	0.00526327	0.0762421	-0.142031	0.0708282	0.048197	-0.0368377	-0.0527862	0.0762421	-0.142031	0.218273
DACC_p8_p10_lag2	0.219225	0.13354	0.302843	0.245996	0.219754	0.261389	0.351773	0.282968	0.171514	0.173326	0.199242	0.223717	0.219402	0.294045	0.280882	0.351773	0.13354	0.218233
DACC_p7_p6_lag2	-0.244157	-0.0947099	-0.293023	-0.204642	-0.254375	-0.269237	-0.312894	-0.264039	-0.17742	-0.204205	-0.118539	-0.225383	-0.214805	-0.275234	-0.227964	-0.0947099	-0.312894	0.218184
TCC_p9_p5_lag1	0.249105	0.255956	0.0547534	0.0378047	0.156488	0.140925	0.221062	0.0589847	0.164773	0.0501222	0.201323	0.0568131	0.150181	0.170282	0.158809	0.255956	0.0378047	0.218152
TCC_p9_p6_lag1	0.249105	0.255956	0.0547534	0.0378047	0.156488	0.140925	0.221062	0.0589847	0.164773	0.0501222	0.201323	0.0568131	0.150181	0.170282	0.158809	0.255956	0.0378047	0.218152
TCC_p10_p5_lag1	0.249105	0.255956	0.0547534	0.0378047	0.156488	0.140925	0.221062	0.0589847	0.164773	0.0501222	0.201323	0.0568131	0.150181	0.170282	0.158809	0.255956	0.0378047	0.218152
TCC_p10_p6_lag1	0.249105	0.255956	0.0547534	0.0378047	0.156488	0.140925	0.221062	0.0589847	0.164773	0.0501222	0.201323	0.0568131	0.150181	0.170282	0.158809	0.255956	0.0378047	0.218152
TACC_p9_p5_lag1	0.249105	0.255956	0.0547534	0.0378047	0.156488	0.140925	0.221062	0.0589847	0.164773	0.0501222	0.201323	0.0568131	0.150181	0.170282	0.158809	0.255956	0.0378047	0.218152
TACC_p9_p6_lag1	0.249105	0.255956	0.0547534	0.0378047	0.156488	0.140925	0.221062	0.0589847	0.164773	0.0501222	0.201323	0.0568131	0.150181	0.170282	0.158809	0.255956	0.0378047	0.218152
TACC_p10_p5_lag1	0.249105	0.255956	0.0547534	0.0378047	0.156488	0.140925	0.221062	0.0589847	0.164773	0.0501222	0.201323	0.0568131	0.150181	0.170282	0.158809	0.255956	0.0378047	0.218152
TACC_p10_p6_lag1	0.249105	0.255956	0.0547534	0.0378047	0.156488	0.140925	0.221062	0.0589847	0.164773	0.0501222	0.201323	0.0568131	0.150181	0.170282	0.158809	0.255956	0.0378047	0.218152
DACC_p9_p4_lag1	0.28084	0.159823	0.353633	0.293514	0.300642	0.329521	0.37656	0.346249	0.240723	0.224765	0.158572	0.30971	0.268438	0.341728	0.298259	0.37656	0.158572	0.217988
TCC_p12_p8_lag2	0.173578	0.198861	-0.0068479	-0.0076178	0.121945	0.0925269	0.0769847	-0.0191166	0.102799	0.0256929	0.106717	0.0272046	0.0686192	0.0530171	0.0693078	0.198861	-0.0191166	0.217978
TACC_p12_p8_lag2	0.173578	0.198861	-0.0068479	-0.0076178	0.121945	0.0925269	0.0769847	-0.0191166	0.102799	0.0256929	0.106717	0.0272046	0.0686192	0.0530171	0.0693078	0.198861	-0.0191166	0.217978
PDNC_AT	-0.110881	-0.189712	-0.0215773	0.0280232	-0.006733	-0.0914123	-0.118132	-0.0073035	-0.108387	-0.0142135	-0.189697	0.0221016	-0.111703	-0.0557276	-0.103559	0.0280232	-0.189712	0.217735
TCC_p9_p2_lag1	0.249299	0.255317	0.055146	0.0377649	0.156881	0.140336	0.220817	0.0592663	0.164512	0.0502893	0.200843	0.0567192	0.150462	0.170419	0.15836	0.255317	0.0377649	0.217553
TCC_p10_p2_lag1	0.249299	0.255317	0.055146	0.0377649	0.156881	0.140336	0.220817	0.0592663	0.164512	0.0502893	0.200843	0.0567192	0.150462	0.170419	0.15836	0.255317	0.0377649	0.217553
TACC_p9_p2_lag1	0.249299	0.255317	0.055146	0.0377649	0.156881	0.140336	0.220817	0.0592663	0.164512	0.0502893	0.200843	0.0567192	0.150462	0.170419	0.15836	0.255317	0.0377649	0.217553
TACC_p10_p2_lag1	0.249299	0.255317	0.055146	0.0377649	0.156881	0.140336	0.220817	0.0592663	0.164512	0.0502893	0.200843	0.0567192	0.150462	0.170419	0.15836	0.255317	0.0377649	0.217553
DACC_p4_p12_lag1	-0.264747	-0.179976	-0.32892	-0.307127	-0.247323	-0.340268	-0.350172	-0.323184	-0.239573	-0.210139	-0.133191	-0.299966	-0.238193	-0.304049	-0.286183	-0.133191	-0.350172	0.216981
TCC_p12_p1_lag2	-0.170383	-0.195417	0.00902235	0.0102877	-0.120215	-0.0881497	-0.0713125	0.0210074	-0.10112	-0.0245113	-0.101609	-0.0256246	-0.0655232	-0.0492036	-0.0648361	0.0210074	-0.195417	0.216425
TACC_p12_p1_lag2	-0.170383	-0.195417	0.00902235	0.0102877	-0.120215	-0.0881497	-0.0713125	0.0210074	-0.10112	-0.0245113	-0.101609	-0.0256246	-0.0655232	-0.0492036	-0.0648361	0.0210074	-0.195417	0.216425
DACC_p4_p10_lag2	0.25652	0.127851	0.307307	0.219769	0.24985	0.275952	0.343962	0.278152	0.185396	0.197806	0.170074	0.225242	0.233158	0.301669	0.257093	0.343962	0.127851	0.216112
TCC_p9_p10_lag1	0.238657	0.170198	0.302964	0.239926	0.209947	0.290732	0.378874	0.293573	0.199718	0.162794	0.251753	0.244759	0.206245	0.326881	0.284405	0.378874	0.162794	0.21608
TCC_p10_p9_lag1	0.238657	0.170198	0.302964	0.239926	0.209947	0.290732	0.378874	0.293573	0.199718	0.162794	0.251753	0.244759	0.206245	0.326881	0.284405	0.378874	0.162794	0.21608
TACC_p9_p10_lag1	0.238657	0.170198	0.302964	0.239926	0.209947	0.290732	0.378874	0.293573	0.199718	0.162794	0.251753	0.244759	0.206245	0.326881	0.284405	0.378874	0.162794	0.21608
TACC_p10_p9_lag1	0.238657	0.170198	0.302964	0.239926	0.209947	0.290732	0.378874	0.293573	0.199718	0.162794	0.251753	0.244759	0.206245	0.326881	0.284405	0.378874	0.162794	0.21608
TAC_p9_lag1	0.238411	0.17017	0.302754	0.23986	0.20949	0.290768	0.378759	0.293226	0.199588	0.162879	0.252111	0.244568	0.206007	0.326713	0.284383	0.378759	0.162879	0.21588
TAC_p10_lag1	0.238411	0.17017	0.302754	0.23986	0.20949	0.290768	0.378759	0.293226	0.199588	0.162879	0.252111	0.244568	0.206007	0.326713	0.284383	0.378759	0.162879	0.21588
TACC_p9_lag1	0.238411	0.17017	0.302754	0.23986	0.20949	0.290768	0.378759	0.293226	0.199588	0.162879	0.252111	0.244568	0.206007	0.326713	0.284383	0.378759	0.162879	0.21588
TACC_p10_lag1	0.238411	0.17017	0.302754	0.23986	0.20949	0.290768	0.378759	0.293226	0.199588	0.162879	0.252111	0.244568	0.206007	0.326713	0.284383	0.378759	0.162879	0.21588
DACC_p3_p9_lag1	-0.0856991	-0.177123	-0.176648	-0.237973	-0.093507	-0.260725	-0.300496	-0.150219	-0.111667	-0.10042	-0.226457	-0.166704	-0.100026	-0.224323	-0.24245	-0.0856991	-0.300496	0.214797
GAC_p9_lag1	0.00564999	-0.0495532	0.128945	0.0111958	0.097991	0.0381343	-0.0727331	0.0778994	0.0670059	0.131995	-0.082512	0.0777285	0.0453467	0.020653	0.00908127	0.131995	-0.082512	0.214507
DACC_p8_p11_lag1	0.153235	0.0411268	0.114538	0.169823	0.0657213	0.23378	0.15397	0.127091	0.0639075	0.0692425	0.019442	0.130341	0.0463241	0.130064	0.0740322	0.23378	0.019442	0.214338
DACC_p6_p4_lag1	0.279534	0.172584	0.268075	0.186392	0.258503	0.265441	0.358872	0.263376	0.1817	0.145084	0.20814	0.206825	0.237	0.310208	0.240412	0.358872	0.145084	0.213788
DACC_p5_p3_lag2	-0.0058106	-0.0591501	0.0392638	0.0543711	0.0375072	0.12866	0.00688082	0.0552569	-0.0845082	0.0560233	-0.0525394	0.0206289	-0.0056693	0.0289614	-0.0340419	0.12866	-0.0845082	0.213169
DACC_p12_p11_lag2	0.12052	-0.0102859	0.073764	0.0517464	0.0839103	0.196557	0.117471	0.0858914	0.0492008	-0.0163918	-0.0058325	0.0678096	0.0595661	0.109456	0.00624359	0.196557	-0.0163918	0.212949
PKNC_AAG	0.153369	0.225395	0.012769	0.0517861	0.0759374	0.205414	0.157793	0.0325089	0.156069	0.0587824	0.178713	0.0439979	0.113213	0.0826541	0.174359	0.225395	0.012769	0.212626
GAC_p4_lag1	0.18297	0.135057	0.270605	0.22328	0.153392	0.291189	0.347651	0.248971	0.150305	0.154621	0.249676	0.192146	0.175334	0.282784	0.261432	0.347651	0.135057	0.212595
DACC_p12_p2_lag1	-0.171191	-0.0341448	-0.163004	-0.159204	-0.108994	-0.22603	-0.246678	-0.206878	-0.11117	-0.0513945	-0.0482236	-0.150476	-0.0900769	-0.187835	-0.10975	-0.0341448	-0.246678	0.212533
TCC_p7_p3_lag2	-0.192769	-0.0298633	-0.195623	-0.187127	-0.151465	-0.241435	-0.182918	-0.164884	-0.104526	-0.184969	-0.0373296	-0.21379	-0.153365	-0.17377	-0.105425	-0.0298633	-0.241435	0.211572
TACC_p7_p3_lag2	-0.192769	-0.0298633	-0.195623	-0.187127	-0.151465	-0.241435	-0.182918	-0.164884	-0.104526	-0.184969	-0.0373296	-0.21379	-0.153365	-0.17377	-0.105425	-0.0298633	-0.241435	0.211572
PKNC_GTT	-0.134069	-0.218953	-0.0786909	-0.153843	-0.01392	-0.199305	-0.199248	-0.0917531	-0.123203	-0.021174	-0.164566	-0.0624068	-0.0073869	-0.153329	-0.182636	-0.0073869	-0.218953	0.211566
DACC_p9_lag2	0.189811	0.136209	0.263741	0.210702	0.18516	0.248008	0.336427	0.232824	0.125019	0.192163	0.220452	0.209026	0.238488	0.277699	0.269493	0.336427	0.125019	0.211408
MAC_p3_lag2	-0.0071691	0.145651	-0.0163589	-0.010684	0.0417928	0.0576201	0.051105	0.0165927	-0.0655042	-0.0507477	0.0418342	-0.0485108	-0.0343011	-0.0004603	0.0163722	0.145651	-0.0655042	0.211155
GAC_p4_lag2	0.19054	0.165378	0.259125	0.227921	0.155203	0.287431	0.355272	0.241447	0.169325	0.145644	0.266647	0.205104	0.175745	0.291265	0.279214	0.355272	0.145644	0.209628
DACC_p12_p10_lag2	-0.192155	-0.0434459	-0.249449	-0.166913	-0.19581	-0.152402	-0.205039	-0.202214	-0.141367	-0.143224	-0.0403459	-0.12475	-0.136857	-0.200194	-0.134843	-0.0403459	-0.249449	0.209103
PDNC_GC	0.00536735	-0.051581	0.0353973	0.0632192	0.0716798	0.10582	0.11538	0.0483637	-0.0923505	0.0166186	-0.0254833	0.0876394	0.0170218	0.111924	0.00583875	0.11538	-0.0923505	0.207731
TAC_p11_lag2	0.281207	0.256141	0.135451	0.102116	0.195676	0.20277	0.291985	0.122864	0.167577	0.0852357	0.248572	0.108535	0.194655	0.229439	0.235285	0.291985	0.0852357	0.20675
TACC_p11_lag2	0.281207	0.256141	0.135451	0.102116	0.195676	0.20277	0.291985	0.122864	0.167577	0.0852357	0.248572	0.108535	0.194655	0.229439	0.235285	0.291985	0.0852357	0.20675
TCC_p4_p11_lag2	0.281975	0.256058	0.136025	0.102019	0.196785	0.202416	0.29184	0.123507	0.16771	0.0853227	0.247284	0.109017	0.195273	0.229819	0.235031	0.29184	0.0853227	0.206517
TACC_p4_p11_lag2	0.281975	0.256058	0.136025	0.102019	0.196785	0.202416	0.29184	0.123507	0.16771	0.0853227	0.247284	0.109017	0.195273	0.229819	0.235031	0.29184	0.0853227	0.206517
DACC_p11_lag2	-0.133379	0.018501	-0.0755126	-0.0607229	-0.0744719	-0.182828	-0.0978639	-0.0938945	-0.0762447	0.0235275	-0.0047832	-0.083634	-0.0521781	-0.0696748	-0.001908	0.0235275	-0.182828	0.206355
TCC_p11_p4_lag2	0.281883	0.255653	0.136044	0.102235	0.196669	0.202172	0.291628	0.123416	0.167755	0.085316	0.246931	0.108901	0.194972	0.229504	0.234964	0.291628	0.085316	0.206312
TACC_p11_p4_lag2	0.281883	0.255653	0.136044	0.102235	0.196669	0.202172	0.291628	0.123416	0.167755	0.085316	0.246931	0.108901	0.194972	0.229504	0.234964	0.291628	0.085316	0.206312
TCC_p12_p11_lag2	-0.280763	-0.255699	-0.134495	-0.101214	-0.195883	-0.202027	-0.29056	-0.122174	-0.167014	-0.084336	-0.24669	-0.107422	-0.193979	-0.228265	-0.23395	-0.084336	-0.29056	0.206224
TACC_p12_p11_lag2	-0.280763	-0.255699	-0.134495	-0.101214	-0.195883	-0.202027	-0.29056	-0.122174	-0.167014	-0.084336	-0.24669	-0.107422	-0.193979	-0.228265	-0.23395	-0.084336	-0.29056	0.206224
TCC_p11_p12_lag2	-0.281057	-0.255346	-0.134706	-0.101288	-0.195895	-0.201922	-0.290535	-0.122097	-0.167271	-0.084594	-0.24648	-0.107704	-0.19374	-0.22832	-0.23394	-0.084594	-0.290535	0.205941
TACC_p11_p12_lag2	-0.281057	-0.255346	-0.134706	-0.101288	-0.195895	-0.201922	-0.290535	-0.122097	-0.167271	-0.084594	-0.24648	-0.107704	-0.19374	-0.22832	-0.23394	-0.084594	-0.290535	0.205941
TAC_p4_lag2	0.281562	0.256005	0.13542	0.101679	0.195993	0.202015	0.291415	0.122536	0.167514	0.0855823	0.247779	0.108451	0.194858	0.229253	0.234832	0.291415	0.0855823	0.205833
TACC_p4_lag2	0.281562	0.256005	0.13542	0.101679	0.195993	0.202015	0.291415	0.122536	0.167514	0.0855823	0.247779	0.108451	0.194858	0.229253	0.234832	0.291415	0.0855823	0.205833
TCC_p12_p4_lag2	-0.280894	-0.255427	-0.134496	-0.101108	-0.195989	-0.201542	-0.290174	-0.12197	-0.167008	-0.0845118	-0.246119	-0.107328	-0.193929	-0.22802	-0.233692	-0.0845118	-0.290174	0.205662
TACC_p12_p4_lag2	-0.280894	-0.255427	-0.134496	-0.101108	-0.195989	-0.201542	-0.290174	-0.12197	-0.167008	-0.0845118	-0.246119	-0.107328	-0.193929	-0.22802	-0.233692	-0.0845118	-0.290174	0.205662
TCC_p4_p12_lag2	-0.281286	-0.255478	-0.134688	-0.100967	-0.196113	-0.20167	-0.290356	-0.121987	-0.167225	-0.0847773	-0.246254	-0.107729	-0.193989	-0.228385	-0.233749	-0.0847773	-0.290356	0.205579
TACC_p4_p12_lag2	-0.281286	-0.255478	-0.134688	-0.100967	-0.196113	-0.20167	-0.290356	-0.121987	-0.167225	-0.0847773	-0.246254	-0.107729	-0.193989	-0.228385	-0.233749	-0.0847773	-0.290356	0.205579
TAC_p12_lag2	0.279496	0.255351	0.13252	0.0999179	0.1943	0.20136	0.289027	0.119861	0.166328	0.0838521	0.246744	0.105641	0.192327	0.226502	0.232725	0.289027	0.0838521	0.205175
TACC_p12_lag2	0.279496	0.255351	0.13252	0.0999179	0.1943	0.20136	0.289027	0.119861	0.166328	0.0838521	0.246744	0.105641	0.192327	0.226502	0.232725	0.289027	0.0838521	0.205175
TCC_p3_p8_lag2	-0.20574	-0.155762	-0.0689421	-0.0006159	-0.153666	-0.164231	-0.099619	-0.0457351	-0.117488	-0.0775905	-0.0574284	-0.0789766	-0.104549	-0.0944924	-0.0630603	-0.0006159	-0.20574	0.205124
TACC_p3_p8_lag2	-0.20574	-0.155762	-0.0689421	-0.0006159	-0.153666	-0.164231	-0.099619	-0.0457351	-0.117488	-0.0775905	-0.0574284	-0.0789766	-0.104549	-0.0944924	-0.0630603	-0.0006159	-0.20574	0.205124
TCC_p3_p1_lag2	0.201557	0.150744	0.0657947	-0.0034131	0.151106	0.159447	0.0919419	0.0428374	0.115094	0.0759966	0.0505216	0.0766504	0.100798	0.0891488	0.0566109	0.201557	-0.0034131	0.20497
TACC_p3_p1_lag2	0.201557	0.150744	0.0657947	-0.0034131	0.151106	0.159447	0.0919419	0.0428374	0.115094	0.0759966	0.0505216	0.0766504	0.100798	0.0891488	0.0566109	0.201557	-0.0034131	0.20497
DACC_p9_p1_lag2	-0.219737	-0.131336	-0.279181	-0.209742	-0.202104	-0.263824	-0.336051	-0.247875	-0.135029	-0.195591	-0.216596	-0.216662	-0.245506	-0.285436	-0.269856	-0.131336	-0.336051	0.204714
DACC_p4_p6_lag1	0.286555	0.177062	0.294706	0.24822	0.272013	0.292274	0.366209	0.289551	0.228052	0.170993	0.162436	0.266143	0.235651	0.318899	0.261099	0.366209	0.162436	0.203772
DACC_p6_lag1	0.269489	0.186739	0.231838	0.18131	0.223506	0.249919	0.337297	0.232037	0.179215	0.133939	0.17268	0.200217	0.201594	0.280604	0.223268	0.337297	0.133939	0.203359
DACC_p6_p4_lag2	0.251593	0.103188	0.286161	0.199961	0.250827	0.283953	0.305926	0.263728	0.169147	0.199251	0.115589	0.198662	0.225589	0.2704	0.218791	0.305926	0.103188	0.202738
PKNC_AAT	-0.0473015	0.120201	-0.0372011	0.0471648	-0.0493057	0.018479	0.106385	-0.0341672	0.0266978	-0.0823358	0.114092	0.0584588	-0.0559332	0.031182	0.0949732	0.120201	-0.0823358	0.202537
TCC_p11_p9_lag2	0.272194	0.123418	0.281748	0.206326	0.233077	0.271703	0.325689	0.268303	0.173141	0.195645	0.154608	0.224211	0.248873	0.280868	0.244225	0.325689	0.123418	0.202271
TCC_p11_p10_lag2	0.272194	0.123418	0.281748	0.206326	0.233077	0.271703	0.325689	0.268303	0.173141	0.195645	0.154608	0.224211	0.248873	0.280868	0.244225	0.325689	0.123418	0.202271
TACC_p11_p9_lag2	0.272194	0.123418	0.281748	0.206326	0.233077	0.271703	0.325689	0.268303	0.173141	0.195645	0.154608	0.224211	0.248873	0.280868	0.244225	0.325689	0.123418	0.202271
TACC_p11_p10_lag2	0.272194	0.123418	0.281748	0.206326	0.233077	0.271703	0.325689	0.268303	0.173141	0.195645	0.154608	0.224211	0.248873	0.280868	0.244225	0.325689	0.123418	0.202271
TCC_p7_p4_lag1	-0.142627	-0.0538978	-0.160198	-0.147056	-0.110022	-0.213715	-0.135593	-0.117524	-0.12528	-0.212544	-0.0250622	-0.226923	-0.108168	-0.140586	-0.0948104	-0.0250622	-0.226923	0.201861
TACC_p7_p4_lag1	-0.142627	-0.0538978	-0.160198	-0.147056	-0.110022	-0.213715	-0.135593	-0.117524	-0.12528	-0.212544	-0.0250622	-0.226923	-0.108168	-0.140586	-0.0948104	-0.0250622	-0.226923	0.201861
TCC_p4_p9_lag2	0.272774	0.124109	0.281634	0.206011	0.233236	0.27153	0.325902	0.268314	0.173361	0.195781	0.155133	0.224048	0.248888	0.281147	0.244329	0.325902	0.124109	0.201793
TCC_p4_p10_lag2	0.272774	0.124109	0.281634	0.206011	0.233236	0.27153	0.325902	0.268314	0.173361	0.195781	0.155133	0.224048	0.248888	0.281147	0.244329	0.325902	0.124109	0.201793
TACC_p4_p9_lag2	0.272774	0.124109	0.281634	0.206011	0.233236	0.27153	0.325902	0.268314	0.173361	0.195781	0.155133	0.224048	0.248888	0.281147	0.244329	0.325902	0.124109	0.201793
TACC_p4_p10_lag2	0.272774	0.124109	0.281634	0.206011	0.233236	0.27153	0.325902	0.268314	0.173361	0.195781	0.155133	0.224048	0.248888	0.281147	0.244329	0.325902	0.124109	0.201793
TCC_p12_p9_lag2	-0.272363	-0.122149	-0.280986	-0.204989	-0.233436	-0.271167	-0.323638	-0.267328	-0.172627	-0.195609	-0.152003	-0.223333	-0.247555	-0.279886	-0.242363	-0.122149	-0.323638	0.201489
TCC_p12_p10_lag2	-0.272363	-0.122149	-0.280986	-0.204989	-0.233436	-0.271167	-0.323638	-0.267328	-0.172627	-0.195609	-0.152003	-0.223333	-0.247555	-0.279886	-0.242363	-0.122149	-0.323638	0.201489
TACC_p12_p9_lag2	-0.272363	-0.122149	-0.280986	-0.204989	-0.233436	-0.271167	-0.323638	-0.267328	-0.172627	-0.195609	-0.152003	-0.223333	-0.247555	-0.279886	-0.242363	-0.122149	-0.323638	0.201489
TACC_p12_p10_lag2	-0.272363	-0.122149	-0.280986	-0.204989	-0.233436	-0.271167	-0.323638	-0.267328	-0.172627	-0.195609	-0.152003	-0.223333	-0.247555	-0.279886	-0.242363	-0.122149	-0.323638	0.201489
DACC_p7_p5_lag2	0.221974	0.111964	0.262745	0.211803	0.193359	0.255738	0.313145	0.240414	0.142973	0.164616	0.118169	0.220358	0.187304	0.283154	0.224078	0.313145	0.111964	0.201181
DACC_p8_p5_lag2	-0.213084	-0.108272	-0.250919	-0.228247	-0.150636	-0.239824	-0.309395	-0.240663	-0.148494	-0.148058	-0.129381	-0.234872	-0.157403	-0.266599	-0.233409	-0.108272	-0.309395	0.201123
DACC_p4_p6_lag2	0.258794	0.104117	0.276143	0.182034	0.26006	0.270638	0.304958	0.250622	0.178386	0.194157	0.111707	0.215632	0.211964	0.262633	0.213313	0.304958	0.104117	0.200841
TCC_p7_p11_lag1	-0.142726	-0.0541908	-0.160047	-0.147026	-0.109851	-0.214036	-0.136008	-0.117434	-0.125241	-0.212555	-0.0260581	-0.226543	-0.108277	-0.140954	-0.0952938	-0.0260581	-0.226543	0.200485
TACC_p7_p11_lag1	-0.142726	-0.0541908	-0.160047	-0.147026	-0.109851	-0.214036	-0.136008	-0.117434	-0.125241	-0.212555	-0.0260581	-0.226543	-0.108277	-0.140954	-0.0952938	-0.0260581	-0.226543	0.200485
TAC_p2_lag2	0.207627	0.167802	0.0528688	0.0075597	0.176166	0.0697959	0.0868021	0.0565464	0.12543	0.0299374	0.050618	0.0452687	0.100573	0.0904795	0.0711493	0.207627	0.0075597	0.200067
TACC_p2_lag2	0.207627	0.167802	0.0528688	0.0075597	0.176166	0.0697959	0.0868021	0.0565464	0.12543	0.0299374	0.050618	0.0452687	0.100573	0.0904795	0.0711493	0.207627	0.0075597	0.200067
TCC_p5_p2_lag2	0.207632	0.167125	0.0535296	0.00786865	0.176912	0.0695747	0.0865425	0.0574374	0.125398	0.0298333	0.0493428	0.0457626	0.100614	0.0905835	0.0707743	0.207632	0.00786865	0.199764
TCC_p6_p2_lag2	0.207632	0.167125	0.0535296	0.00786865	0.176912	0.0695747	0.0865425	0.0574374	0.125398	0.0298333	0.0493428	0.0457626	0.100614	0.0905835	0.0707743	0.207632	0.00786865	0.199764
TACC_p5_p2_lag2	0.207632	0.167125	0.0535296	0.00786865	0.176912	0.0695747	0.0865425	0.0574374	0.125398	0.0298333	0.0493428	0.0457626	0.100614	0.0905835	0.0707743	0.207632	0.00786865	0.199764
TACC_p6_p2_lag2	0.207632	0.167125	0.0535296	0.00786865	0.176912	0.0695747	0.0865425	0.0574374	0.125398	0.0298333	0.0493428	0.0457626	0.100614	0.0905835	0.0707743	0.207632	0.00786865	0.199764
TCC_p2_p5_lag2	0.207721	0.167315	0.0537319	0.00807671	0.177028	0.0701584	0.0867056	0.0575521	0.125626	0.0301074	0.0492937	0.0463356	0.100603	0.0906948	0.0709503	0.207721	0.00807671	0.199644
TCC_p2_p6_lag2	0.207721	0.167315	0.0537319	0.00807671	0.177028	0.0701584	0.0867056	0.0575521	0.125626	0.0301074	0.0492937	0.0463356	0.100603	0.0906948	0.0709503	0.207721	0.00807671	0.199644
TACC_p2_p5_lag2	0.207721	0.167315	0.0537319	0.00807671	0.177028	0.0701584	0.0867056	0.0575521	0.125626	0.0301074	0.0492937	0.0463356	0.100603	0.0906948	0.0709503	0.207721	0.00807671	0.199644
TACC_p2_p6_lag2	0.207721	0.167315	0.0537319	0.00807671	0.177028	0.0701584	0.0867056	0.0575521	0.125626	0.0301074	0.0492937	0.0463356	0.100603	0.0906948	0.0709503	0.207721	0.00807671	0.199644
TCC_p4_p2_lag2	0.254989	0.249141	0.0731853	0.0554748	0.176791	0.171974	0.21063	0.0588212	0.150032	0.0622277	0.19589	0.0774541	0.145505	0.162512	0.172561	0.254989	0.0554748	0.199514
TACC_p4_p2_lag2	0.254989	0.249141	0.0731853	0.0554748	0.176791	0.171974	0.21063	0.0588212	0.150032	0.0622277	0.19589	0.0774541	0.145505	0.162512	0.172561	0.254989	0.0554748	0.199514
TCC_p4_p5_lag2	0.254839	0.248987	0.0732098	0.0555639	0.176802	0.172419	0.210552	0.0589138	0.150144	0.0622682	0.195689	0.0777763	0.145276	0.162403	0.172512	0.254839	0.0555639	0.199275
TCC_p4_p6_lag2	0.254839	0.248987	0.0732098	0.0555639	0.176802	0.172419	0.210552	0.0589138	0.150144	0.0622682	0.195689	0.0777763	0.145276	0.162403	0.172512	0.254839	0.0555639	0.199275
TACC_p4_p5_lag2	0.254839	0.248987	0.0732098	0.0555639	0.176802	0.172419	0.210552	0.0589138	0.150144	0.0622682	0.195689	0.0777763	0.145276	0.162403	0.172512	0.254839	0.0555639	0.199275
TACC_p4_p6_lag2	0.254839	0.248987	0.0732098	0.0555639	0.176802	0.172419	0.210552	0.0589138	0.150144	0.0622682	0.195689	0.0777763	0.145276	0.162403	0.172512	0.254839	0.0555639	0.199275
TCC_p5_p6_lag2	0.207469	0.166729	0.0540122	0.00821764	0.177261	0.069926	0.0863859	0.0579961	0.125508	0.0301361	0.048637	0.0465254	0.100449	0.0905592	0.0706435	0.207469	0.00821764	0.199252
TCC_p6_p5_lag2	0.207469	0.166729	0.0540122	0.00821764	0.177261	0.069926	0.0863859	0.0579961	0.125508	0.0301361	0.048637	0.0465254	0.100449	0.0905592	0.0706435	0.207469	0.00821764	0.199252
TACC_p5_p6_lag2	0.207469	0.166729	0.0540122	0.00821764	0.177261	0.069926	0.0863859	0.0579961	0.125508	0.0301361	0.048637	0.0465254	0.100449	0.0905592	0.0706435	0.207469	0.00821764	0.199252
TACC_p6_p5_lag2	0.207469	0.166729	0.0540122	0.00821764	0.177261	0.069926	0.0863859	0.0579961	0.125508	0.0301361	0.048637	0.0465254	0.100449	0.0905592	0.0706435	0.207469	0.00821764	0.199252
TAC_p5_lag2	0.207219	0.166828	0.053632	0.00805	0.176752	0.0699199	0.0863325	0.0575489	0.125424	0.0302682	0.0492631	0.0462214	0.100257	0.0903243	0.0707158	0.207219	0.00805	0.199169
TAC_p6_lag2	0.207219	0.166828	0.053632	0.00805	0.176752	0.0699199	0.0863325	0.0575489	0.125424	0.0302682	0.0492631	0.0462214	0.100257	0.0903243	0.0707158	0.207219	0.00805	0.199169
TACC_p5_lag2	0.207219	0.166828	0.053632	0.00805	0.176752	0.0699199	0.0863325	0.0575489	0.125424	0.0302682	0.0492631	0.0462214	0.100257	0.0903243	0.0707158	0.207219	0.00805	0.199169
TACC_p6_lag2	0.207219	0.166828	0.053632	0.00805	0.176752	0.0699199	0.0863325	0.0575489	0.125424	0.0302682	0.0492631	0.0462214	0.100257	0.0903243	0.0707158	0.207219	0.00805	0.199169
TCC_p11_p2_lag2	0.254917	0.248937	0.0733891	0.0558818	0.176891	0.172066	0.21056	0.0590404	0.150348	0.0621983	0.19564	0.0774618	0.14531	0.162483	0.172545	0.254917	0.0558818	0.199036
TACC_p11_p2_lag2	0.254917	0.248937	0.0733891	0.0558818	0.176891	0.172066	0.21056	0.0590404	0.150348	0.0621983	0.19564	0.0774618	0.14531	0.162483	0.172545	0.254917	0.0558818	0.199036
DACC_p6_p9_lag1	0.209401	0.125692	0.144014	0.0364609	0.174842	0.123202	0.23536	0.141992	0.125748	0.0730311	0.186876	0.0969126	0.179847	0.208548	0.14578	0.23536	0.0364609	0.1989
TCC_p11_p5_lag2	0.254764	0.248783	0.0734122	0.05597	0.176904	0.172512	0.210479	0.0591327	0.150459	0.0622387	0.195437	0.0777831	0.14508	0.162373	0.172494	0.254764	0.05597	0.198794
TCC_p11_p6_lag2	0.254764	0.248783	0.0734122	0.05597	0.176904	0.172512	0.210479	0.0591327	0.150459	0.0622387	0.195437	0.0777831	0.14508	0.162373	0.172494	0.254764	0.05597	0.198794
TACC_p11_p5_lag2	0.254764	0.248783	0.0734122	0.05597	0.176904	0.172512	0.210479	0.0591327	0.150459	0.0622387	0.195437	0.0777831	0.14508	0.162373	0.172494	0.254764	0.05597	0.198794
TACC_p11_p6_lag2	0.254764	0.248783	0.0734122	0.05597	0.176904	0.172512	0.210479	0.0591327	0.150459	0.0622387	0.195437	0.0777831	0.14508	0.162373	0.172494	0.254764	0.05597	0.198794
NMBAC_p9_lag1	-0.0889337	0.0626029	-0.0697364	-0.111154	-0.0655873	-0.102812	-0.135896	-0.131272	0.00590609	-0.0287659	0.0581495	-0.12272	-0.0368759	-0.104938	-0.0241124	0.0626029	-0.135896	0.198499
TCC_p12_p2_lag2	-0.254127	-0.248257	-0.0734899	-0.0559121	-0.177176	-0.172196	-0.210102	-0.0591851	-0.15011	-0.0621164	-0.194719	-0.0773373	-0.145028	-0.161854	-0.172041	-0.0559121	-0.254127	0.198215
TACC_p12_p2_lag2	-0.254127	-0.248257	-0.0734899	-0.0559121	-0.177176	-0.172196	-0.210102	-0.0591851	-0.15011	-0.0621164	-0.194719	-0.0773373	-0.145028	-0.161854	-0.172041	-0.0559121	-0.254127	0.198215
TCC_p12_p5_lag2	-0.253974	-0.2481	-0.0735112	-0.0559976	-0.177189	-0.172627	-0.210014	-0.0592758	-0.150223	-0.0621549	-0.194508	-0.0776572	-0.144797	-0.161739	-0.171985	-0.0559976	-0.253974	0.197976
TCC_p12_p6_lag2	-0.253974	-0.2481	-0.0735112	-0.0559976	-0.177189	-0.172627	-0.210014	-0.0592758	-0.150223	-0.0621549	-0.194508	-0.0776572	-0.144797	-0.161739	-0.171985	-0.0559976	-0.253974	0.197976
TACC_p12_p5_lag2	-0.253974	-0.2481	-0.0735112	-0.0559976	-0.177189	-0.172627	-0.210014	-0.0592758	-0.150223	-0.0621549	-0.194508	-0.0776572	-0.144797	-0.161739	-0.171985	-0.0559976	-0.253974	0.197976
TACC_p12_p6_lag2	-0.253974	-0.2481	-0.0735112	-0.0559976	-0.177189	-0.172627	-0.210014	-0.0592758	-0.150223	-0.0621549	-0.194508	-0.0776572	-0.144797	-0.161739	-0.171985	-0.0559976	-0.253974	0.197976
DACC_p5_p8_lag2	-0.172918	-0.100627	-0.246114	-0.207247	-0.164545	-0.273587	-0.296908	-0.229706	-0.17734	-0.173223	-0.148884	-0.226706	-0.191412	-0.239488	-0.22932	-0.100627	-0.296908	0.196281
TCC_p9_p11_lag2	0.270518	0.13987	0.285861	0.20547	0.250505	0.263153	0.336121	0.262696	0.191961	0.178993	0.156087	0.224343	0.225349	0.304874	0.251738	0.336121	0.13987	0.196251
TCC_p10_p11_lag2	0.270518	0.13987	0.285861	0.20547	0.250505	0.263153	0.336121	0.262696	0.191961	0.178993	0.156087	0.224343	0.225349	0.304874	0.251738	0.336121	0.13987	0.196251
TACC_p9_p11_lag2	0.270518	0.13987	0.285861	0.20547	0.250505	0.263153	0.336121	0.262696	0.191961	0.178993	0.156087	0.224343	0.225349	0.304874	0.251738	0.336121	0.13987	0.196251
TACC_p10_p11_lag2	0.270518	0.13987	0.285861	0.20547	0.250505	0.263153	0.336121	0.262696	0.191961	0.178993	0.156087	0.224343	0.225349	0.304874	0.251738	0.336121	0.13987	0.196251
DACC_p10_p12_lag2	-0.230923	-0.0399459	-0.229812	-0.148682	-0.235906	-0.236119	-0.222656	-0.201793	-0.149703	-0.176196	-0.0656539	-0.178894	-0.158766	-0.176878	-0.155924	-0.0399459	-0.236119	0.196173
TCC_p9_p4_lag2	0.270719	0.140178	0.285572	0.205392	0.250596	0.262955	0.336296	0.262728	0.192081	0.179178	0.156371	0.224234	0.225574	0.304831	0.251759	0.336296	0.140178	0.196118
TCC_p10_p4_lag2	0.270719	0.140178	0.285572	0.205392	0.250596	0.262955	0.336296	0.262728	0.192081	0.179178	0.156371	0.224234	0.225574	0.304831	0.251759	0.336296	0.140178	0.196118
TACC_p9_p4_lag2	0.270719	0.140178	0.285572	0.205392	0.250596	0.262955	0.336296	0.262728	0.192081	0.179178	0.156371	0.224234	0.225574	0.304831	0.251759	0.336296	0.140178	0.196118
TACC_p10_p4_lag2	0.270719	0.140178	0.285572	0.205392	0.250596	0.262955	0.336296	0.262728	0.192081	0.179178	0.156371	0.224234	0.225574	0.304831	0.251759	0.336296	0.140178	0.196118
DACC_p10_lag2	0.242294	0.151056	0.279615	0.207121	0.229641	0.268176	0.347071	0.247454	0.187155	0.179101	0.197976	0.205483	0.207867	0.28823	0.262034	0.347071	0.151056	0.196015
TCC_p9_p12_lag2	-0.27087	-0.138125	-0.28499	-0.203873	-0.250656	-0.262436	-0.334081	-0.261805	-0.191792	-0.179093	-0.153233	-0.223755	-0.224614	-0.303505	-0.249853	-0.138125	-0.334081	0.195955
TCC_p10_p12_lag2	-0.27087	-0.138125	-0.28499	-0.203873	-0.250656	-0.262436	-0.334081	-0.261805	-0.191792	-0.179093	-0.153233	-0.223755	-0.224614	-0.303505	-0.249853	-0.138125	-0.334081	0.195955
TACC_p9_p12_lag2	-0.27087	-0.138125	-0.28499	-0.203873	-0.250656	-0.262436	-0.334081	-0.261805	-0.191792	-0.179093	-0.153233	-0.223755	-0.224614	-0.303505	-0.249853	-0.138125	-0.334081	0.195955
TACC_p10_p12_lag2	-0.27087	-0.138125	-0.28499	-0.203873	-0.250656	-0.262436	-0.334081	-0.261805	-0.191792	-0.179093	-0.153233	-0.223755	-0.224614	-0.303505	-0.249853	-0.138125	-0.334081	0.195955
TCC_p7_p12_lag1	0.142703	0.0567535	0.157762	0.14614	0.108492	0.21413	0.137045	0.115301	0.125197	0.211734	0.0294147	0.225306	0.10812	0.140664	0.0962523	0.225306	0.0294147	0.195892
TACC_p7_p12_lag1	0.142703	0.0567535	0.157762	0.14614	0.108492	0.21413	0.137045	0.115301	0.125197	0.211734	0.0294147	0.225306	0.10812	0.140664	0.0962523	0.225306	0.0294147	0.195892
DACC_p11_p2_lag2	-0.150102	-0.0095602	-0.0872115	-0.0729531	-0.101269	-0.197136	-0.137951	-0.11695	-0.0877352	-0.0014855	-0.0287198	-0.135761	-0.0656481	-0.0899116	-0.0287968	-0.0014855	-0.197136	0.195651
MAC_p6_lag2	0.079598	0.0482023	0.0877081	0.0647998	0.0629186	0.159816	0.0702996	0.0446298	0.0892006	-0.0356856	0.0273239	0.0948833	0.151177	0.156253	0.129511	0.159816	-0.0356856	0.195502
DACC_p4_p5_lag2	-0.226146	-0.120177	-0.252453	-0.192122	-0.203497	-0.253767	-0.301794	-0.223847	-0.144098	-0.185199	-0.107224	-0.205351	-0.187509	-0.273713	-0.207986	-0.107224	-0.301794	0.19457
MAC_p5_lag2	0.0208142	0.115542	0.0324578	0.0258885	0.0372703	0.0925712	0.0269466	-0.0047943	-0.0323324	-0.0785509	0.0270906	0.0170957	0.0430971	0.0514471	0.0506422	0.115542	-0.0785509	0.194093
TCC_p7_p5_lag1	-0.12527	-0.186751	-0.0333504	-0.0825619	-0.0260857	-0.196651	-0.170233	-0.0028948	-0.107247	-0.111671	-0.187216	-0.12057	-0.075168	-0.0992163	-0.133822	-0.0028948	-0.196651	0.193756
TCC_p7_p6_lag1	-0.12527	-0.186751	-0.0333504	-0.0825619	-0.0260857	-0.196651	-0.170233	-0.0028948	-0.107247	-0.111671	-0.187216	-0.12057	-0.075168	-0.0992163	-0.133822	-0.0028948	-0.196651	0.193756
TACC_p7_p5_lag1	-0.12527	-0.186751	-0.0333504	-0.0825619	-0.0260857	-0.196651	-0.170233	-0.0028948	-0.107247	-0.111671	-0.187216	-0.12057	-0.075168	-0.0992163	-0.133822	-0.0028948	-0.196651	0.193756
TACC_p7_p6_lag1	-0.12527	-0.186751	-0.0333504	-0.0825619	-0.0260857	-0.196651	-0.170233	-0.0028948	-0.107247	-0.111671	-0.187216	-0.12057	-0.075168	-0.0992163	-0.133822	-0.0028948	-0.196651	0.193756
TCC_p7_p2_lag1	-0.125554	-0.186461	-0.0340507	-0.0830605	-0.0265439	-0.196959	-0.170431	-0.0035585	-0.107531	-0.112308	-0.1867	-0.121413	-0.0755209	-0.0995185	-0.133913	-0.0035585	-0.196959	0.193401
TACC_p7_p2_lag1	-0.125554	-0.186461	-0.0340507	-0.0830605	-0.0265439	-0.196959	-0.170431	-0.0035585	-0.107531	-0.112308	-0.1867	-0.121413	-0.0755209	-0.0995185	-0.133913	-0.0035585	-0.196959	0.193401
SC_PTNC_GTT	-0.12795	-0.18863	-0.0856495	-0.161865	-0.0128496	-0.190342	-0.188378	-0.1006	-0.12026	-0.0269371	-0.131224	-0.0729158	0.001825	-0.150995	-0.166137	0.001825	-0.190342	0.192167
DACC_p1_p4_lag1	-0.310102	-0.227665	-0.298501	-0.232367	-0.271184	-0.310483	-0.369438	-0.302341	-0.251395	-0.177288	-0.240655	-0.261565	-0.262573	-0.319353	-0.317168	-0.177288	-0.369438	0.19215
DACC_p10_p6_lag2	0.250013	0.120758	0.262659	0.173326	0.247335	0.267245	0.312796	0.228898	0.175735	0.179751	0.139066	0.204164	0.211038	0.249881	0.216078	0.312796	0.120758	0.192038
PC_PTNC_GTT	-0.126203	-0.187727	-0.0837894	-0.160253	-0.0116803	-0.187829	-0.185573	-0.0986682	-0.119172	-0.0256659	-0.129619	-0.0715376	0.00261289	-0.149187	-0.163982	0.00261289	-0.187829	0.190442
PKNC_AGC	-0.0602237	0.0685551	-0.121717	0.014117	-0.0425204	-0.0007274	0.0593612	-0.0676301	-0.101456	-0.0562346	0.0208948	-0.0240359	-0.0505768	0.00849564	0.0290138	0.0685551	-0.121717	0.190272
DACC_p3_p11_lag2	-0.0248598	-0.0576325	0.0112474	-0.0514111	0.0575597	0.118903	-0.0164661	-0.0086095	-0.0517185	0.0849274	-0.0711453	0.0187391	0.0158359	0.0106707	-0.056682	0.118903	-0.0711453	0.190049
PC_PDNC_AT	-0.114346	-0.162586	-0.0364621	0.026939	-0.0120595	-0.0860548	-0.104232	-0.0210245	-0.110616	-0.0259013	-0.159926	0.00954251	-0.110271	-0.0558129	-0.0897485	0.026939	-0.162586	0.189525
DACC_p5_p11_lag2	-0.118397	0.0358114	-0.0504531	-0.0643599	-0.0448327	-0.0566949	-0.0624902	-0.0840842	-0.0874656	0.0711131	-0.0137858	-0.0838876	-0.0275221	-0.0281387	-0.0117547	0.0711131	-0.118397	0.18951
TCC_p7_p5_lag2	-0.148224	-0.154935	0.0149807	-0.024682	-0.0386576	-0.0912641	-0.09629	0.0267342	-0.0895398	-0.0631884	-0.162006	-0.0478989	-0.0965293	-0.061454	-0.0576599	0.0267342	-0.162006	0.188741
TCC_p7_p6_lag2	-0.148224	-0.154935	0.0149807	-0.024682	-0.0386576	-0.0912641	-0.09629	0.0267342	-0.0895398	-0.0631884	-0.162006	-0.0478989	-0.0965293	-0.061454	-0.0576599	0.0267342	-0.162006	0.188741
TACC_p7_p5_lag2	-0.148224	-0.154935	0.0149807	-0.024682	-0.0386576	-0.0912641	-0.09629	0.0267342	-0.0895398	-0.0631884	-0.162006	-0.0478989	-0.0965293	-0.061454	-0.0576599	0.0267342	-0.162006	0.188741
TACC_p7_p6_lag2	-0.148224	-0.154935	0.0149807	-0.024682	-0.0386576	-0.0912641	-0.09629	0.0267342	-0.0895398	-0.0631884	-0.162006	-0.0478989	-0.0965293	-0.061454	-0.0576599	0.0267342	-0.162006	0.188741
DACC_p9_p3_lag1	-0.142958	-0.19225	-0.0685675	-0.0385121	-0.0408086	-0.177648	-0.205867	-0.102557	-0.118961	-0.0399003	-0.227127	-0.0619381	-0.149521	-0.136291	-0.171055	-0.0385121	-0.227127	0.188615
TCC_p7_p2_lag2	-0.14841	-0.154675	0.0150484	-0.0245269	-0.0385939	-0.0906562	-0.0957354	0.0268634	-0.0892222	-0.0632883	-0.161552	-0.0478407	-0.0966886	-0.0612645	-0.0572805	0.0268634	-0.161552	0.188415
TACC_p7_p2_lag2	-0.14841	-0.154675	0.0150484	-0.0245269	-0.0385939	-0.0906562	-0.0957354	0.0268634	-0.0892222	-0.0632883	-0.161552	-0.0478407	-0.0966886	-0.0612645	-0.0572805	0.0268634	-0.161552	0.188415
DACC_p12_p1_lag1	0.176885	0.152701	0.17113	0.070128	0.154419	0.217682	0.258031	0.147732	0.120621	0.116936	0.242258	0.124634	0.167609	0.220906	0.19444	0.258031	0.070128	0.187903
DACC_p10_p5_lag1	-0.088887	0.070294	-0.114117	-0.0305532	-0.115162	0.0207416	-0.0917664	-0.117218	-0.078338	-0.0598468	0.0455698	-0.113155	-0.0871457	-0.0920054	-0.0070845	0.070294	-0.117218	0.187512
SC_PDNC_AT	-0.116074	-0.164502	-0.0391992	0.0225266	-0.0124068	-0.0924332	-0.111879	-0.02385	-0.1112	-0.0264322	-0.164342	0.00817677	-0.111662	-0.0596524	-0.0936545	0.0225266	-0.164502	0.187029
DACC_p9_p6_lag1	0.23946	0.166894	0.279369	0.259906	0.260354	0.294633	0.29316	0.245457	0.230275	0.206513	0.107952	0.27191	0.211585	0.255007	0.254738	0.294633	0.107952	0.186681
DACC_p5_p7_lag2	0.205345	0.113658	0.2683	0.206707	0.207512	0.280517	0.300124	0.235944	0.16035	0.206622	0.140204	0.242627	0.207565	0.258444	0.22638	0.300124	0.113658	0.186465
DACC_p6_p10_lag2	0.243355	0.122954	0.271769	0.192422	0.21858	0.26181	0.308806	0.24047	0.172325	0.18558	0.129972	0.176981	0.215118	0.259829	0.215786	0.308806	0.122954	0.185852
DACC_p9_p11_lag2	0.0618133	-0.0614115	0.0353161	0.0383429	0.0391791	0.124401	-0.0020856	0.0580989	0.00922937	0.00160463	-0.0364612	0.0336869	0.00897204	0.0205379	-0.0212152	0.124401	-0.0614115	0.185813
DACC_p11_p3_lag2	-0.0094091	-0.0666645	0.0220062	0.011249	0.0417224	0.100573	-0.0372744	0.0233754	-0.0550722	0.0409737	-0.084357	0.00309799	0.0173962	-0.0018116	-0.0506762	0.100573	-0.084357	0.18493
MAC_p11_lag2	-0.131939	-0.0479605	-0.0890361	-0.072956	-0.0903549	-0.191997	-0.120883	-0.0830704	-0.0809777	-0.0084042	-0.0454728	-0.0894597	-0.0512839	-0.075327	-0.0146489	-0.0084042	-0.191997	0.183593
DACC_p5_p12_lag2	0.198553	0.0451345	0.161724	0.147245	0.182331	0.226772	0.219085	0.181347	0.136688	0.0531513	0.0603162	0.184804	0.112176	0.152906	0.104073	0.226772	0.0451345	0.181638
TCC_p9_p7_lag2	-0.244953	-0.124179	-0.228507	-0.190228	-0.164607	-0.305803	-0.269048	-0.187591	-0.158399	-0.236862	-0.144692	-0.231701	-0.147243	-0.238429	-0.192592	-0.124179	-0.305803	0.181624
TCC_p10_p7_lag2	-0.244953	-0.124179	-0.228507	-0.190228	-0.164607	-0.305803	-0.269048	-0.187591	-0.158399	-0.236862	-0.144692	-0.231701	-0.147243	-0.238429	-0.192592	-0.124179	-0.305803	0.181624
TACC_p9_p7_lag2	-0.244953	-0.124179	-0.228507	-0.190228	-0.164607	-0.305803	-0.269048	-0.187591	-0.158399	-0.236862	-0.144692	-0.231701	-0.147243	-0.238429	-0.192592	-0.124179	-0.305803	0.181624
TACC_p10_p7_lag2	-0.244953	-0.124179	-0.228507	-0.190228	-0.164607	-0.305803	-0.269048	-0.187591	-0.158399	-0.236862	-0.144692	-0.231701	-0.147243	-0.238429	-0.192592	-0.124179	-0.305803	0.181624
DACC_p3_p4_lag2	0.00163362	0.0262065	-0.119606	-0.0622089	-0.0669268	0.00019957	-0.0072224	-0.0723914	-0.0739805	-0.0877445	0.0612901	-0.106267	-0.0375161	-0.0412382	-0.0190779	0.0612901	-0.119606	0.180896
DACC_p8_p3_lag2	-0.0439383	0.022798	-0.0760416	-0.0984025	-0.0231067	-0.0706108	-0.0546393	-0.0894236	0.0024442	-0.146078	0.0337978	-0.0963679	0.00712784	-0.061782	-0.0561482	0.0337978	-0.146078	0.179876
DACC_p3_p10_lag1	-0.014821	-0.0396378	-0.106332	-0.149964	-0.0744764	-0.152347	-0.182703	-0.0800026	-0.0035322	-0.0995792	-0.0712622	-0.127553	-0.0616587	-0.153356	-0.105563	-0.0035322	-0.182703	0.179171
DACC_p3_p8_lag2	0.00092198	0.052216	-0.103456	-0.0676794	-0.0390895	0.0528142	0.0136748	-0.0560165	-0.108596	-0.0311221	0.0696718	-0.0750413	0.0307756	-0.0304998	-0.0204104	0.0696718	-0.108596	0.178268
DACC_p7_p11_lag2	0.0921027	0.0933082	0.0583183	0.0538146	0.0261303	0.0838801	0.156218	0.0526302	0.0677552	-0.0215539	0.0612844	0.0690825	0.0751182	0.141057	0.0669919	0.156218	-0.0215539	0.177772
DACC_p5_p9_lag2	-0.0568664	-0.0638088	-0.162327	-0.109807	-0.0953431	-0.180544	-0.16101	-0.0956702	-0.0350154	-0.212758	-0.0825847	-0.123643	-0.134869	-0.147793	-0.146649	-0.0350154	-0.212758	0.177743
DACC_p5_p6_lag1	-0.0794706	-0.0753072	-0.148147	-0.169179	-0.142493	-0.181025	-0.15131	-0.103303	-0.0675981	-0.151802	-0.0038503	-0.158622	-0.104781	-0.121885	-0.108192	-0.0038503	-0.181025	0.177175
DACC_p3_p7_lag2	0.0288085	-0.0220259	0.123038	0.0803725	0.0671829	0.00030266	0.0173382	0.0768337	0.100203	0.0812679	-0.0541325	0.112665	0.0231331	0.050585	0.0373131	0.123038	-0.0541325	0.177171
DACC_p11_p9_lag2	0.0512552	-0.0654116	0.0291384	0.029628	0.0604003	0.0773057	0.0306115	0.0953519	0.0435067	-0.0805159	-0.0580423	0.018323	-0.0160365	0.0167736	-0.0249028	0.0953519	-0.0805159	0.175868
DACC_p8_p11_lag2	-0.149313	-0.061293	-0.0668053	-0.0772747	-0.0225478	-0.0986257	-0.154093	-0.0696778	-0.0927582	0.0216671	-0.0530184	-0.126485	-0.0556648	-0.12897	-0.0692839	0.0216671	-0.154093	0.17576
DACC_p5_p2_lag2	-0.196796	-0.0457085	-0.168154	-0.144168	-0.170245	-0.186213	-0.221028	-0.18137	-0.13679	-0.052079	-0.0686239	-0.199736	-0.118665	-0.144846	-0.111178	-0.0457085	-0.221028	0.175319
DACC_p10_p5_lag2	-0.187749	-0.119895	-0.212158	-0.181056	-0.155495	-0.235165	-0.289002	-0.194097	-0.128585	-0.158591	-0.116083	-0.196937	-0.143834	-0.261869	-0.206452	-0.116083	-0.289002	0.172919
DACC_p11_p6_lag1	0.0741671	-0.0884305	0.0261678	-0.0502726	-0.0099808	-0.0095344	0.0158899	0.0844522	0.0427358	-0.0527565	-0.037759	0.0202212	0.0164887	0.0433891	-0.0350728	0.0844522	-0.0884305	0.172883
DACC_p2_p5_lag2	-0.166917	-0.0523816	-0.133241	-0.136657	-0.117026	-0.185822	-0.197374	-0.151466	-0.0882957	-0.0245962	-0.0622599	-0.0921025	-0.0982554	-0.154723	-0.121296	-0.0245962	-0.197374	0.172777
TCC_p7_p9_lag2	-0.204156	-0.137556	-0.194335	-0.169774	-0.0953792	-0.248353	-0.267216	-0.17907	-0.131683	-0.158243	-0.168317	-0.175448	-0.199226	-0.199304	-0.175774	-0.0953792	-0.267216	0.171837
TCC_p7_p10_lag2	-0.204156	-0.137556	-0.194335	-0.169774	-0.0953792	-0.248353	-0.267216	-0.17907	-0.131683	-0.158243	-0.168317	-0.175448	-0.199226	-0.199304	-0.175774	-0.0953792	-0.267216	0.171837
TACC_p7_p9_lag2	-0.204156	-0.137556	-0.194335	-0.169774	-0.0953792	-0.248353	-0.267216	-0.17907	-0.131683	-0.158243	-0.168317	-0.175448	-0.199226	-0.199304	-0.175774	-0.0953792	-0.267216	0.171837
TACC_p7_p10_lag2	-0.204156	-0.137556	-0.194335	-0.169774	-0.0953792	-0.248353	-0.267216	-0.17907	-0.131683	-0.158243	-0.168317	-0.175448	-0.199226	-0.199304	-0.175774	-0.0953792	-0.267216	0.171837
TCC_p5_p3_lag2	0.298584	0.186344	0.196345	0.127581	0.22165	0.220994	0.270271	0.174237	0.183634	0.142951	0.146665	0.137098	0.203587	0.234633	0.194223	0.298584	0.127581	0.171003
TCC_p6_p3_lag2	0.298584	0.186344	0.196345	0.127581	0.22165	0.220994	0.270271	0.174237	0.183634	0.142951	0.146665	0.137098	0.203587	0.234633	0.194223	0.298584	0.127581	0.171003
TACC_p5_p3_lag2	0.298584	0.186344	0.196345	0.127581	0.22165	0.220994	0.270271	0.174237	0.183634	0.142951	0.146665	0.137098	0.203587	0.234633	0.194223	0.298584	0.127581	0.171003
TACC_p6_p3_lag2	0.298584	0.186344	0.196345	0.127581	0.22165	0.220994	0.270271	0.174237	0.183634	0.142951	0.146665	0.137098	0.203587	0.234633	0.194223	0.298584	0.127581	0.171003
DACC_p11_p8_lag2	-0.0697601	-0.0735855	-0.0454375	-0.0442582	-0.0391461	-0.209876	-0.124195	-0.0679266	-0.060177	-0.0639809	-0.0806136	-0.116901	-0.109367	-0.0660669	-0.0960139	-0.0391461	-0.209876	0.17073
TCC_p2_p3_lag2	0.298666	0.186249	0.196952	0.127987	0.221964	0.221151	0.270502	0.174695	0.183858	0.143478	0.146549	0.137689	0.203939	0.234975	0.194572	0.298666	0.127987	0.170679
TACC_p2_p3_lag2	0.298666	0.186249	0.196952	0.127987	0.221964	0.221151	0.270502	0.174695	0.183858	0.143478	0.146549	0.137689	0.203939	0.234975	0.194572	0.298666	0.127987	0.170679
DACC_p12_p6_lag2	-0.11761	-0.049207	-0.199223	-0.097704	-0.183238	-0.108928	-0.137173	-0.139242	-0.11617	-0.14795	-0.0289391	-0.0846434	-0.105718	-0.131065	-0.123851	-0.0289391	-0.199223	0.170284
DACC_p1_p5_lag2	0.171651	0.065805	0.212579	0.16914	0.158955	0.196494	0.236008	0.181245	0.100376	0.176948	0.0816339	0.158943	0.176479	0.179785	0.148417	0.236008	0.065805	0.170203
DACC_p6_p5_lag2	-0.222904	-0.116809	-0.182407	-0.153174	-0.170074	-0.224476	-0.255997	-0.169114	-0.120189	-0.121015	-0.0859136	-0.128544	-0.142275	-0.213483	-0.171591	-0.0859136	-0.255997	0.170084
TCC_p3_p5_lag2	0.289274	0.20118	0.207937	0.119969	0.241159	0.245949	0.265272	0.17752	0.187675	0.142039	0.148482	0.168677	0.204004	0.237706	0.19985	0.289274	0.119969	0.169305
TCC_p3_p6_lag2	0.289274	0.20118	0.207937	0.119969	0.241159	0.245949	0.265272	0.17752	0.187675	0.142039	0.148482	0.168677	0.204004	0.237706	0.19985	0.289274	0.119969	0.169305
TACC_p3_p5_lag2	0.289274	0.20118	0.207937	0.119969	0.241159	0.245949	0.265272	0.17752	0.187675	0.142039	0.148482	0.168677	0.204004	0.237706	0.19985	0.289274	0.119969	0.169305
TACC_p3_p6_lag2	0.289274	0.20118	0.207937	0.119969	0.241159	0.245949	0.265272	0.17752	0.187675	0.142039	0.148482	0.168677	0.204004	0.237706	0.19985	0.289274	0.119969	0.169305
TCC_p3_p2_lag2	0.289291	0.201063	0.208256	0.120174	0.24128	0.245638	0.265422	0.177885	0.187537	0.142182	0.148501	0.16868	0.204227	0.238026	0.199987	0.289291	0.120174	0.169117
TACC_p3_p2_lag2	0.289291	0.201063	0.208256	0.120174	0.24128	0.245638	0.265422	0.177885	0.187537	0.142182	0.148501	0.16868	0.204227	0.238026	0.199987	0.289291	0.120174	0.169117
DACC_p10_p3_lag2	-0.0555229	0.049648	-0.06745	-0.108047	-0.0390833	-0.114718	-0.0546642	-0.0898997	0.0107735	-0.108899	0.0543094	-0.101283	0.0148825	-0.0820457	-0.0478274	0.0543094	-0.114718	0.169027
DACC_p5_lag2	-0.0088257	0.0343106	0.0782518	0.0416901	0.0620943	0.112975	0.074885	0.0289629	-0.0255271	0.143457	0.0158018	0.0570512	0.0467035	0.0692334	0.0540252	0.143457	-0.0255271	0.168984
DACC_p4_p3_lag2	-0.0918986	0.0311871	-0.104447	-0.120383	-0.0580509	-0.118723	-0.0738776	-0.095475	-0.0068862	-0.135043	0.0338926	-0.0981331	-0.0260441	-0.0902499	-0.0524673	0.0338926	-0.135043	0.168936
DACC_p6_p2_lag2	0.15241	0.0298795	0.19879	0.114457	0.197282	0.166696	0.171229	0.184544	0.101971	0.157898	0.044759	0.194228	0.158079	0.143343	0.133913	0.19879	0.0298795	0.16891
DACC_p2_p6_lag2	0.129122	0.0407055	0.197711	0.124998	0.177634	0.152726	0.163989	0.171347	0.0962306	0.168463	0.0293471	0.115247	0.128656	0.162621	0.146307	0.197711	0.0293471	0.168364
DACC_p4_p5_lag1	-0.174165	-0.0066705	-0.136486	-0.0355403	-0.148495	-0.0544644	-0.157195	-0.152146	-0.115949	-0.0804764	-0.0360701	-0.119346	-0.133198	-0.149637	-0.0610465	-0.0066705	-0.174165	0.167494
PDNC_AG	0.0938636	0.0855708	0.0631778	0.0715615	0.0909456	0.103697	-0.0291245	0.0454186	0.0670061	0.112867	-0.0541504	0.0374854	0.0922833	0.0443987	0.0546609	0.112867	-0.0541504	0.167018
DACC_p3_p10_lag2	0.0354672	0.0404734	-0.111156	-0.0628934	-0.0615552	0.038324	0.00596145	-0.0487042	-0.0756547	-0.0804069	0.0555834	-0.105432	-0.0049503	-0.0443974	-0.0239112	0.0555834	-0.111156	0.16674
TCC_p9_p5_lag2	0.298063	0.155762	0.237455	0.153772	0.244935	0.266714	0.294827	0.219294	0.179539	0.160321	0.132049	0.203375	0.163744	0.256794	0.217553	0.298063	0.132049	0.166014
TCC_p9_p6_lag2	0.298063	0.155762	0.237455	0.153772	0.244935	0.266714	0.294827	0.219294	0.179539	0.160321	0.132049	0.203375	0.163744	0.256794	0.217553	0.298063	0.132049	0.166014
TCC_p10_p5_lag2	0.298063	0.155762	0.237455	0.153772	0.244935	0.266714	0.294827	0.219294	0.179539	0.160321	0.132049	0.203375	0.163744	0.256794	0.217553	0.298063	0.132049	0.166014
TCC_p10_p6_lag2	0.298063	0.155762	0.237455	0.153772	0.244935	0.266714	0.294827	0.219294	0.179539	0.160321	0.132049	0.203375	0.163744	0.256794	0.217553	0.298063	0.132049	0.166014
TACC_p9_p5_lag2	0.298063	0.155762	0.237455	0.153772	0.244935	0.266714	0.294827	0.219294	0.179539	0.160321	0.132049	0.203375	0.163744	0.256794	0.217553	0.298063	0.132049	0.166014
TACC_p9_p6_lag2	0.298063	0.155762	0.237455	0.153772	0.244935	0.266714	0.294827	0.219294	0.179539	0.160321	0.132049	0.203375	0.163744	0.256794	0.217553	0.298063	0.132049	0.166014
TACC_p10_p5_lag2	0.298063	0.155762	0.237455	0.153772	0.244935	0.266714	0.294827	0.219294	0.179539	0.160321	0.132049	0.203375	0.163744	0.256794	0.217553	0.298063	0.132049	0.166014
TACC_p10_p6_lag2	0.298063	0.155762	0.237455	0.153772	0.244935	0.266714	0.294827	0.219294	0.179539	0.160321	0.132049	0.203375	0.163744	0.256794	0.217553	0.298063	0.132049	0.166014
TCC_p3_p12_lag2	-0.288797	-0.198238	-0.258631	-0.171903	-0.256194	-0.248302	-0.325036	-0.233233	-0.201077	-0.159312	-0.192353	-0.194768	-0.236939	-0.286874	-0.251251	-0.159312	-0.325036	0.165724
TACC_p3_p12_lag2	-0.288797	-0.198238	-0.258631	-0.171903	-0.256194	-0.248302	-0.325036	-0.233233	-0.201077	-0.159312	-0.192353	-0.194768	-0.236939	-0.286874	-0.251251	-0.159312	-0.325036	0.165724
DACC_p10_p3_lag1	-0.0669706	-0.0444433	0.022546	0.0759203	-0.007588	0.0754868	0.0271575	-0.0024101	-0.0898	-0.0044527	-0.0051132	0.00747477	-0.0716923	0.0404467	0.008434	0.0759203	-0.0898	0.16572
DACC_p2_p1_lag1	-0.190811	-0.0756685	-0.229838	-0.0917161	-0.179187	-0.234058	-0.24138	-0.22082	-0.125498	-0.167441	-0.15555	-0.18392	-0.18894	-0.237807	-0.17106	-0.0756685	-0.24138	0.165711
TCC_p9_p2_lag2	0.29831	0.156598	0.237767	0.154166	0.245279	0.266765	0.295576	0.219735	0.179839	0.16071	0.13282	0.203649	0.16431	0.257346	0.218279	0.29831	0.13282	0.165491
TCC_p10_p2_lag2	0.29831	0.156598	0.237767	0.154166	0.245279	0.266765	0.295576	0.219735	0.179839	0.16071	0.13282	0.203649	0.16431	0.257346	0.218279	0.29831	0.13282	0.165491
TACC_p9_p2_lag2	0.29831	0.156598	0.237767	0.154166	0.245279	0.266765	0.295576	0.219735	0.179839	0.16071	0.13282	0.203649	0.16431	0.257346	0.218279	0.29831	0.13282	0.165491
TACC_p10_p2_lag2	0.29831	0.156598	0.237767	0.154166	0.245279	0.266765	0.295576	0.219735	0.179839	0.16071	0.13282	0.203649	0.16431	0.257346	0.218279	0.29831	0.13282	0.165491
DACC_p1_p11_lag2	-0.0281851	0.0838282	-0.0048586	-0.0063416	-0.0174352	-0.0816019	0.0390658	-0.0222932	0.0296683	-0.0081557	0.0608857	-0.027714	0.0146394	-0.0030618	0.0351315	0.0838282	-0.0816019	0.16543
TCC_p3_p11_lag2	0.288258	0.195956	0.261734	0.173801	0.257409	0.249481	0.325494	0.236333	0.201293	0.161082	0.190274	0.19706	0.23797	0.288218	0.251429	0.325494	0.161082	0.164413
TACC_p3_p11_lag2	0.288258	0.195956	0.261734	0.173801	0.257409	0.249481	0.325494	0.236333	0.201293	0.161082	0.190274	0.19706	0.23797	0.288218	0.251429	0.325494	0.161082	0.164413
DACC_p11_p1_lag2	0.00250773	0.0838467	0.00661865	-0.0095804	-0.0437245	-0.0501597	0.0113906	-0.0771384	-0.0128192	0.0771177	0.0870468	0.00234201	0.0312999	0.00604121	0.0297615	0.0870468	-0.0771384	0.164185
DACC_p3_p5_lag2	-0.0927653	-0.0419959	0.0463969	-0.03407	0.0505379	0.0602919	-0.0055729	0.0149503	-0.0532203	0.0713738	-0.049611	0.0386971	-0.0182738	0.0120072	-0.0455531	0.0713738	-0.0927653	0.164139
DACC_p3_p4_lag1	-0.0261404	-0.0484126	-0.125929	-0.164211	-0.090983	-0.166474	-0.190191	-0.0990014	-0.0463172	-0.114665	-0.0491347	-0.158837	-0.0610261	-0.158061	-0.115851	-0.0261404	-0.190191	0.164051
TCC_p3_p4_lag2	0.288461	0.195509	0.261841	0.173756	0.257603	0.249282	0.325333	0.236363	0.201218	0.161292	0.189714	0.197214	0.238014	0.28823	0.251215	0.325333	0.161292	0.164041
TACC_p3_p4_lag2	0.288461	0.195509	0.261841	0.173756	0.257603	0.249282	0.325333	0.236363	0.201218	0.161292	0.189714	0.197214	0.238014	0.28823	0.251215	0.325333	0.161292	0.164041
TCC_p12_p3_lag2	-0.295627	-0.188509	-0.272496	-0.202303	-0.256873	-0.266479	-0.346051	-0.24349	-0.183079	-0.182492	-0.195219	-0.208958	-0.236203	-0.297762	-0.266367	-0.182492	-0.346051	0.163559
TACC_p12_p3_lag2	-0.295627	-0.188509	-0.272496	-0.202303	-0.256873	-0.266479	-0.346051	-0.24349	-0.183079	-0.182492	-0.195219	-0.208958	-0.236203	-0.297762	-0.266367	-0.182492	-0.346051	0.163559
TCC_p11_p3_lag2	0.295334	0.18581	0.275685	0.204101	0.258019	0.267352	0.346563	0.246648	0.183251	0.184474	0.19309	0.211405	0.237196	0.299102	0.266566	0.346563	0.183251	0.163312
TACC_p11_p3_lag2	0.295334	0.18581	0.275685	0.204101	0.258019	0.267352	0.346563	0.246648	0.183251	0.184474	0.19309	0.211405	0.237196	0.299102	0.266566	0.346563	0.183251	0.163312
DACC_p5_p4_lag2	-0.20685	-0.11792	-0.254786	-0.186327	-0.212052	-0.277869	-0.281112	-0.207096	-0.152576	-0.206604	-0.130324	-0.226953	-0.206635	-0.247544	-0.210948	-0.11792	-0.281112	0.163192
TCC_p4_p3_lag2	0.295611	0.185823	0.275805	0.203823	0.258336	0.267371	0.346498	0.246768	0.183394	0.18477	0.19278	0.211597	0.237534	0.299257	0.266355	0.346498	0.183394	0.163104
TACC_p4_p3_lag2	0.295611	0.185823	0.275805	0.203823	0.258336	0.267371	0.346498	0.246768	0.183394	0.18477	0.19278	0.211597	0.237534	0.299257	0.266355	0.346498	0.183394	0.163104
DACC_p6_lag2	0.226544	0.103958	0.217208	0.128898	0.233221	0.229736	0.242974	0.200691	0.146513	0.166346	0.080382	0.16533	0.185856	0.202538	0.17183	0.242974	0.080382	0.162592
DACC_p2_p12_lag2	-0.032145	-0.0248388	-0.0701583	-0.0355523	-0.0615816	0.0150378	-0.0409921	-0.0309162	-0.0172584	-0.14675	-0.0425965	-0.04408	-0.0728215	-0.059369	-0.0748675	0.0150378	-0.14675	0.161788
DACC_p1_p3_lag1	0.151896	0.0246827	0.142551	0.0532231	0.0751642	0.182863	0.139723	0.186434	0.0848471	0.130789	0.0472658	0.135491	0.123847	0.152753	0.0959961	0.186434	0.0246827	0.161751
DACC_p3_p6_lag2	0.037685	-0.0172	-0.112217	-0.0656844	-0.0526755	0.0490005	-0.0320649	-0.0415005	-0.0800434	-0.015528	0.0107691	-0.0728512	-0.0103475	-0.035374	-0.0260599	0.0490005	-0.112217	0.161217
DACC_p4_p3_lag1	-0.0876476	-0.0426216	0.0236839	0.0727653	-0.0081861	0.0703112	0.0203861	-0.0104618	-0.0626746	-0.0196234	-0.0165269	0.0197589	-0.0787208	0.0259015	0.0119556	0.0727653	-0.0876476	0.160413
DACC_p1_p10_lag1	-0.287072	-0.177435	-0.292263	-0.208668	-0.250219	-0.272257	-0.292026	-0.293804	-0.259695	-0.179398	-0.134842	-0.248974	-0.23044	-0.263839	-0.253468	-0.134842	-0.293804	0.158962
DACC_p5_p6_lag2	-0.219145	-0.103752	-0.203062	-0.145102	-0.206006	-0.229235	-0.257593	-0.169493	-0.158559	-0.132734	-0.0988693	-0.227658	-0.181627	-0.194965	-0.155762	-0.0988693	-0.257593	0.158723
TCC_p2_p9_lag2	0.260117	0.131287	0.233183	0.172102	0.212357	0.254245	0.288583	0.23386	0.166465	0.174911	0.133289	0.166319	0.227288	0.246653	0.2	0.288583	0.131287	0.157295
TCC_p2_p10_lag2	0.260117	0.131287	0.233183	0.172102	0.212357	0.254245	0.288583	0.23386	0.166465	0.174911	0.133289	0.166319	0.227288	0.246653	0.2	0.288583	0.131287	0.157295
TACC_p2_p9_lag2	0.260117	0.131287	0.233183	0.172102	0.212357	0.254245	0.288583	0.23386	0.166465	0.174911	0.133289	0.166319	0.227288	0.246653	0.2	0.288583	0.131287	0.157295
TACC_p2_p10_lag2	0.260117	0.131287	0.233183	0.172102	0.212357	0.254245	0.288583	0.23386	0.166465	0.174911	0.133289	0.166319	0.227288	0.246653	0.2	0.288583	0.131287	0.157295
TCC_p5_p9_lag2	0.259782	0.130573	0.232748	0.171925	0.212125	0.253935	0.287851	0.233632	0.16596	0.17462	0.132346	0.165925	0.22697	0.246157	0.199259	0.287851	0.130573	0.157278
TCC_p5_p10_lag2	0.259782	0.130573	0.232748	0.171925	0.212125	0.253935	0.287851	0.233632	0.16596	0.17462	0.132346	0.165925	0.22697	0.246157	0.199259	0.287851	0.130573	0.157278
TCC_p6_p9_lag2	0.259782	0.130573	0.232748	0.171925	0.212125	0.253935	0.287851	0.233632	0.16596	0.17462	0.132346	0.165925	0.22697	0.246157	0.199259	0.287851	0.130573	0.157278
TCC_p6_p10_lag2	0.259782	0.130573	0.232748	0.171925	0.212125	0.253935	0.287851	0.233632	0.16596	0.17462	0.132346	0.165925	0.22697	0.246157	0.199259	0.287851	0.130573	0.157278
TACC_p5_p9_lag2	0.259782	0.130573	0.232748	0.171925	0.212125	0.253935	0.287851	0.233632	0.16596	0.17462	0.132346	0.165925	0.22697	0.246157	0.199259	0.287851	0.130573	0.157278
TACC_p5_p10_lag2	0.259782	0.130573	0.232748	0.171925	0.212125	0.253935	0.287851	0.233632	0.16596	0.17462	0.132346	0.165925	0.22697	0.246157	0.199259	0.287851	0.130573	0.157278
TACC_p6_p9_lag2	0.259782	0.130573	0.232748	0.171925	0.212125	0.253935	0.287851	0.233632	0.16596	0.17462	0.132346	0.165925	0.22697	0.246157	0.199259	0.287851	0.130573	0.157278
TACC_p6_p10_lag2	0.259782	0.130573	0.232748	0.171925	0.212125	0.253935	0.287851	0.233632	0.16596	0.17462	0.132346	0.165925	0.22697	0.246157	0.199259	0.287851	0.130573	0.157278
DACC_p1_p12_lag1	0.195564	0.164756	0.277978	0.234147	0.206275	0.32166	0.274178	0.248252	0.203022	0.198611	0.165805	0.265978	0.204728	0.23949	0.285745	0.32166	0.164756	0.156904
DACC_p7_p3_lag2	0.0801461	-0.0230364	0.0933881	0.115873	0.0515651	0.120099	0.0902673	0.0969707	-0.0053224	0.132481	-0.0160938	0.0926538	0.0275706	0.0895294	0.06557	0.132481	-0.0230364	0.155518
DACC_p2_lag2	0.00795511	-0.0047832	0.0869015	0.04499	0.0755609	-0.0178653	0.0343442	0.0541849	0.00539772	0.137053	0.00902016	0.0672376	0.0587093	0.042447	0.0766973	0.137053	-0.0178653	0.154918
DACC_p12_p5_lag2	0.150719	0.0486909	0.128362	0.107107	0.128568	0.182815	0.192756	0.145685	0.0979754	0.0392156	0.0484985	0.102922	0.0806718	0.163098	0.101437	0.192756	0.0392156	0.15354
TCC_p4_p7_lag2	-0.171969	-0.162097	-0.0745611	-0.112015	-0.0901265	-0.222589	-0.195546	-0.0705383	-0.12724	-0.160571	-0.150156	-0.174565	-0.126946	-0.155184	-0.146379	-0.0705383	-0.222589	0.152051
TACC_p4_p7_lag2	-0.171969	-0.162097	-0.0745611	-0.112015	-0.0901265	-0.222589	-0.195546	-0.0705383	-0.12724	-0.160571	-0.150156	-0.174565	-0.126946	-0.155184	-0.146379	-0.0705383	-0.222589	0.152051
DACC_p5_p10_lag2	-0.171665	-0.121462	-0.225597	-0.167146	-0.18082	-0.256147	-0.273421	-0.176985	-0.171936	-0.190721	-0.135328	-0.217634	-0.173623	-0.231308	-0.216986	-0.121462	-0.273421	0.151959
TCC_p12_p7_lag2	0.171289	0.160644	0.0757637	0.113055	0.0904669	0.223629	0.195202	0.0717931	0.126735	0.161976	0.147961	0.175744	0.126817	0.155052	0.145424	0.223629	0.0717931	0.151836
TACC_p12_p7_lag2	0.171289	0.160644	0.0757637	0.113055	0.0904669	0.223629	0.195202	0.0717931	0.126735	0.161976	0.147961	0.175744	0.126817	0.155052	0.145424	0.223629	0.0717931	0.151836
TCC_p11_p7_lag2	-0.171606	-0.161981	-0.0749104	-0.112487	-0.0903101	-0.22307	-0.195727	-0.0712786	-0.127072	-0.161063	-0.149401	-0.175136	-0.126945	-0.155303	-0.146318	-0.0712786	-0.22307	0.151791
TACC_p11_p7_lag2	-0.171606	-0.161981	-0.0749104	-0.112487	-0.0903101	-0.22307	-0.195727	-0.0712786	-0.127072	-0.161063	-0.149401	-0.175136	-0.126945	-0.155303	-0.146318	-0.0712786	-0.22307	0.151791
DACC_p10_p11_lag2	-0.0203216	-0.0847101	-0.0063106	-0.0294326	0.0269223	-0.0386088	-0.107361	-0.0119802	-0.0231555	-0.0207953	-0.0560816	-0.0345562	-0.0545203	-0.122502	-0.0544478	0.0269223	-0.122502	0.149425
DACC_p11_p7_lag2	0.101952	0.110537	0.0689913	0.0416715	0.05654	0.190916	0.134269	0.0500617	0.0609256	0.100717	0.0986634	0.139579	0.0888791	0.0792612	0.0973412	0.190916	0.0416715	0.149245
DACC_p9_p5_lag2	-0.112789	-0.0595067	-0.184133	-0.13972	-0.129708	-0.166632	-0.207772	-0.140457	-0.0711873	-0.166319	-0.0743987	-0.150552	-0.141393	-0.14948	-0.14099	-0.0595067	-0.207772	0.148265
DACC_p11_p6_lag2	-0.193017	-0.0467652	-0.0688223	-0.0538021	-0.0979584	-0.174825	-0.131805	-0.053709	-0.105147	-0.0458547	-0.0614117	-0.188228	-0.096352	-0.0935515	-0.0498788	-0.0458547	-0.193017	0.147162
DACC_p1_p6_lag1	-0.282051	-0.255378	-0.233398	-0.210263	-0.239909	-0.275742	-0.302096	-0.213393	-0.255353	-0.155271	-0.214422	-0.2246	-0.220187	-0.250005	-0.292644	-0.155271	-0.302096	0.146826
DACC_p6_p11_lag2	-0.0974022	-0.0849965	-0.0468447	-0.045518	-0.051312	-0.124443	-0.129149	-0.0422103	-0.0293896	0.0117405	-0.0330106	0.0173379	-0.0543671	-0.115584	-0.0492718	0.0173379	-0.129149	0.146487
DACC_p3_p2_lag2	-0.0471001	-0.0761784	-0.076593	-0.10237	-0.0185217	0.0428942	-0.0712026	-0.0388575	-0.100706	0.0293435	-0.0675211	-0.0529187	-0.0018628	-0.0490509	-0.0819548	0.0428942	-0.10237	0.145265
DACC_p11_p4_lag2	-0.10729	-0.107087	-0.0553066	-0.0250921	-0.0547133	-0.148289	-0.109899	-0.0041131	-0.0556998	-0.100904	-0.0943831	-0.127985	-0.0768183	-0.0628499	-0.0810881	-0.0041131	-0.148289	0.144176
DACC_p3_p7_lag1	-0.0579292	0.00011482	0.0372409	0.0854859	0.0437868	0.00792026	0.0480521	0.0035764	-0.0079734	0.0757923	-0.0272128	0.0685666	0.0164547	0.0543026	0.0235804	0.0854859	-0.0579292	0.143415
DACC_p5_p1_lag2	0.118054	0.0611839	0.201853	0.129946	0.123669	0.185689	0.177088	0.122831	0.0662902	0.204424	0.0941265	0.156402	0.160497	0.169791	0.154506	0.204424	0.0611839	0.14324
TCC_p7_p12_lag2	0.201911	0.12712	0.0750025	0.112791	0.0940252	0.177886	0.174452	0.0607266	0.11559	0.124091	0.143386	0.142785	0.140378	0.136804	0.104541	0.201911	0.0607266	0.141185
TACC_p7_p12_lag2	0.201911	0.12712	0.0750025	0.112791	0.0940252	0.177886	0.174452	0.0607266	0.11559	0.124091	0.143386	0.142785	0.140378	0.136804	0.104541	0.201911	0.0607266	0.141185
TCC_p7_p11_lag2	-0.202593	-0.126949	-0.075669	-0.113592	-0.0950744	-0.177703	-0.174336	-0.0616162	-0.116217	-0.124203	-0.142591	-0.143717	-0.141233	-0.137324	-0.104928	-0.0616162	-0.202593	0.140977
TACC_p7_p11_lag2	-0.202593	-0.126949	-0.075669	-0.113592	-0.0950744	-0.177703	-0.174336	-0.0616162	-0.116217	-0.124203	-0.142591	-0.143717	-0.141233	-0.137324	-0.104928	-0.0616162	-0.202593	0.140977
TCC_p7_p4_lag2	-0.202056	-0.12635	-0.0757634	-0.113444	-0.0948725	-0.176913	-0.173176	-0.0613337	-0.116157	-0.1245	-0.141549	-0.143842	-0.140991	-0.136844	-0.104215	-0.0613337	-0.202056	0.140723
TACC_p7_p4_lag2	-0.202056	-0.12635	-0.0757634	-0.113444	-0.0948725	-0.176913	-0.173176	-0.0613337	-0.116157	-0.1245	-0.141549	-0.143842	-0.140991	-0.136844	-0.104215	-0.0613337	-0.202056	0.140723
DACC_p3_p12_lag2	0.0345577	0.115862	0.062869	0.0987724	0.00624496	-0.0239461	0.0879237	0.0345232	0.0804632	-0.0248154	0.105567	0.0331361	0.00306329	0.0577057	0.0884465	0.115862	-0.0248154	0.140678
MAC_p12_lag2	0.0229039	0.0511098	0.030578	0.0135106	0.00227881	-0.0568724	-0.0132589	-6.73e-05	0.0250633	-0.0678892	0.0267722	-0.0042373	0.0468634	0.0252783	0.0727821	0.0727821	-0.0678892	0.140671
DACC_p3_lag2	-0.0589017	0.068833	-0.0164364	-0.0114185	-0.0189278	0.0688407	0.0449882	0.00751623	-0.0690747	0.00103932	0.0706934	-0.0413378	-0.0334608	0.00135186	0.0154635	0.0706934	-0.0690747	0.139768
DACC_p11_p5_lag2	-0.0709547	0.00523369	-0.0296136	-0.0420709	-0.0253953	-0.0661476	-0.0645131	-0.0756051	-0.0521033	0.0625796	-0.0137373	-0.0183418	-0.0128274	-0.0352407	-0.0069384	0.0625796	-0.0756051	0.138185
DACC_p6_p12_lag2	-0.180947	-0.0505233	-0.180218	-0.0997421	-0.187842	-0.170006	-0.158374	-0.154799	-0.120811	-0.171885	-0.0608443	-0.163035	-0.157212	-0.155182	-0.121371	-0.0505233	-0.187842	0.137319
DACC_p12_lag2	0.0285739	0.0589218	0.0670512	0.0352214	0.0506938	-0.0355722	0.03714	0.00708392	0.0334457	0.101451	0.0701186	0.0143003	0.0462173	0.0371988	0.0867132	0.101451	-0.0355722	0.137023
DACC_p12_p9_lag1	-0.113402	-0.0682801	-0.162569	-0.0483738	-0.150809	-0.150324	-0.184791	-0.14848	-0.0824509	-0.128638	-0.147928	-0.125947	-0.135075	-0.182165	-0.143187	-0.0483738	-0.184791	0.136417
SC_PDNC_AG	0.0924559	0.111788	0.04325	0.0630588	0.0801975	0.10325	-0.0203932	0.026426	0.0704196	0.096439	-0.0183448	0.0187035	0.0926155	0.0406708	0.0676339	0.111788	-0.0203932	0.132181
DACC_p12_p2_lag2	-0.0150044	-0.0192525	-0.0908657	-0.04708	-0.0760058	0.0355232	-0.0243717	-0.0315915	-0.0274035	-0.0952572	-0.0253935	-0.034522	-0.0423744	-0.0180795	-0.0813526	0.0355232	-0.0952572	0.13078
PC_PDNC_AG	0.095839	0.115298	0.0465287	0.0679103	0.0811367	0.111065	-0.0130722	0.0297281	0.0727129	0.0978679	-0.0125551	0.0206262	0.0950681	0.0446132	0.0730327	0.115298	-0.0130722	0.12837
DACC_p12_p3_lag2	0.0741405	0.122896	-0.0039766	0.0283587	-0.0030438	0.0600782	0.109178	0.0187705	0.0617108	0.0175433	0.124283	0.0402892	0.0141832	0.0884891	0.10326	0.124283	-0.0039766	0.12826
TCC_p1_p9_lag2	0.169694	0.105288	0.111432	0.0813632	0.131221	0.163019	0.161556	0.12916	0.118932	0.10519	0.0754504	0.045853	0.142184	0.136484	0.0894296	0.169694	0.045853	0.123841
TCC_p1_p10_lag2	0.169694	0.105288	0.111432	0.0813632	0.131221	0.163019	0.161556	0.12916	0.118932	0.10519	0.0754504	0.045853	0.142184	0.136484	0.0894296	0.169694	0.045853	0.123841
TACC_p1_p9_lag2	0.169694	0.105288	0.111432	0.0813632	0.131221	0.163019	0.161556	0.12916	0.118932	0.10519	0.0754504	0.045853	0.142184	0.136484	0.0894296	0.169694	0.045853	0.123841
TACC_p1_p10_lag2	0.169694	0.105288	0.111432	0.0813632	0.131221	0.163019	0.161556	0.12916	0.118932	0.10519	0.0754504	0.045853	0.142184	0.136484	0.0894296	0.169694	0.045853	0.123841
TCC_p8_p9_lag2	-0.172561	-0.106758	-0.115147	-0.0840757	-0.13428	-0.167307	-0.165904	-0.132444	-0.120533	-0.107736	-0.0774904	-0.0492651	-0.144813	-0.140595	-0.0926645	-0.0492651	-0.172561	0.123296
TCC_p8_p10_lag2	-0.172561	-0.106758	-0.115147	-0.0840757	-0.13428	-0.167307	-0.165904	-0.132444	-0.120533	-0.107736	-0.0774904	-0.0492651	-0.144813	-0.140595	-0.0926645	-0.0492651	-0.172561	0.123296
TACC_p8_p9_lag2	-0.172561	-0.106758	-0.115147	-0.0840757	-0.13428	-0.167307	-0.165904	-0.132444	-0.120533	-0.107736	-0.0774904	-0.0492651	-0.144813	-0.140595	-0.0926645	-0.0492651	-0.172561	0.123296
TACC_p8_p10_lag2	-0.172561	-0.106758	-0.115147	-0.0840757	-0.13428	-0.167307	-0.165904	-0.132444	-0.120533	-0.107736	-0.0774904	-0.0492651	-0.144813	-0.140595	-0.0926645	-0.0492651	-0.172561	0.123296
DACC_p11_p10_lag2	-0.0414256	-0.0813266	-0.030366	-0.0024366	-0.0380829	-0.124514	-0.0899593	-0.0014833	-0.0630687	-0.0846698	-0.0678635	-0.120189	-0.0399388	-0.0422458	-0.0942701	-0.0014833	-0.124514	0.123031
DACC_p11_p8_lag1	0.0335062	-0.0242899	0.00433064	-0.0661818	0.0073869	0.0307661	0.00491401	0.0529696	-0.0035243	-0.0494261	-0.0108947	0.0350634	-0.0167075	0.035102	0.00283086	0.0529696	-0.0661818	0.119151
DACC_p4_p11_lag2	-0.0549458	-0.116376	-0.0332467	-0.0265701	-0.022442	-0.0521194	-0.138097	-0.0258089	-0.0501617	-0.0220578	-0.0614807	-0.0226503	-0.0782882	-0.133656	-0.0573119	-0.0220578	-0.138097	0.116039
DACC_p6_p3_lag2	-0.132502	-0.0236631	-0.0579248	-0.0899852	-0.0493207	-0.0938952	-0.0804863	-0.0579722	-0.055264	-0.0926908	-0.037125	-0.0848858	-0.0424968	-0.108895	-0.0655474	-0.0236631	-0.132502	0.108839
DACC_p2_p3_lag2	-0.0953022	-0.0766656	-0.0080873	-0.0414336	-0.0116898	-0.0534788	-0.1068	-0.0204894	-0.0589976	-0.0222022	-0.111755	-0.0407623	-0.0452026	-0.0870533	-0.0916448	-0.0080873	-0.111755	0.103668

## Sheet: Table S5
Supplementary Table S5 - Correlation of Top 10 highly correlated composition-based features with the CNRCI values for 15 cell-lines
	SK.N.DZ		HeLa.S3		HUVEC		NHEK		GM12878		IMR.90		A549		MCF.7		NCI.H460		SK.MEL.5		H1.hESC		HT1080		K562		HepG2		SK.N.SH
Top 5 positively correlated features	CDK_CGA	0.202521	CDK_TAC	0.334389	CDK_CG	0.3429	CDK_GCG	0.231076	CDK_CGA	0.234278	CDK_CGA	0.30747	CDK_CGA	0.217443	CDK_CGA	0.329913	CDK_AAC	0.15059	CDK_CGC	0.233463	CDK_TA	0.35816	CDK_CGA	0.292601	CDK_CGA	0.171526	CDK_CGA	0.269853	CDK_AA	0.18507
	CDK_TCG	0.169108	CDK_AA	0.32344	CDK_GCG	0.340413	CDK_CGC	0.222349	CDK_ACG	0.206077	CDK_GCG	0.299681	CDK_AAA	0.204743	CDK_CG	0.328121	CDK_CGA	0.118947	CDK_CG	0.224928	CDK_TTA	0.338549	CDK_CG	0.280361	CDK_CG	0.132655	CDK_CG	0.249762	CDK_AAC	0.184859
	CDK_AAC	0.141972	CDK_AAT	0.320265	CDK_CGG	0.330544	CDK_CCG	0.220417	CDK_CG	0.200039	CDK_CG	0.291518	CDK_AA	0.203477	CDK_GCG	0.322085	CDK_CAA	0.104195	CDK_CCG	0.22125	CDK_TAA	0.336273	CDK_GCG	0.27712	CDK_GCG	0.129624	CDK_TCG	0.239044	CDK_AAA	0.16911
	CDK_ACG	0.12011	CDK_A	0.320142	CDK_CGA	0.328258	CDK_CG	0.217364	CDK_GCG	0.1866	CDK_CGG	0.29026	CDK_GCG	0.198533	CDK_CGC	0.301523	CDK_ACG	0.0937163	CDK_ACG	0.215459	CDK_AAT	0.326481	CDK_ACG	0.267913	CDK_ACG	0.122618	CDK_GCG	0.239032	CDK_TAA	0.150037
	CDK_CG	0.119332	CDK_TA	0.31305	CDK_CGC	0.322683	CDK_CGG	0.209436	CDK_TCG	0.183165	CDK_CGC	0.272074	CDK_GAA	0.196653	CDK_CGG	0.301409	CDK_CGT	0.0884974	CDK_CGA	0.21163	CDK_AA	0.326225	CDK_CGC	0.265027	CDK_CGC	0.120097	CDK_CGC	0.229087	CDK_CAA	0.14964
Top 5 negatively correlated features	CDK_TGG	-0.168076	CDK_GG	-0.322315	CDK_TG	-0.248056	CDK_TG	-0.294646	CDK_CAT	-0.144178	CDK_TG	-0.315527	CDK_CTG	-0.309519	CDK_TG	-0.259737	CDK_TGG	-0.166947	CDK_AGT	-0.197195	CDK_CTG	-0.349558	CDK_TG	-0.221406	CDK_CAG	-0.120484	CDK_TG	-0.234015	CDK_CTG	-0.257881
	CDK_TG	-0.150982	CDK_G	-0.320066	CDK_CAT	-0.227935	CDK_TGT	-0.196851	CDK_TCA	-0.115511	CDK_TGG	-0.264343	CDK_CA	-0.27575	CDK_ATG	-0.222674	CDK_TG	-0.139718	CDK_GAT	-0.181377	CDK_CAG	-0.346036	CDK_T	-0.202385	CDK_AG	-0.110724	CDK_CT	-0.175889	CDK_TG	-0.224337
	CDK_CTG	-0.146167	CDK_GGG	-0.30079	CDK_T	-0.220006	CDK_GTG	-0.162216	CDK_TAT	-0.114169	CDK_CTG	-0.25477	CDK_CAG	-0.27351	CDK_CAT	-0.221432	CDK_GGG	-0.137085	CDK_TGA	-0.178932	CDK_C	-0.336277	CDK_ATG	-0.189475	CDK_CTG	-0.109323	CDK_CTG	-0.174212	CDK_TGG	-0.220103
	CDK_GGG	-0.137136	CDK_GGC	-0.300093	CDK_TGA	-0.209564	CDK_GT	-0.161859	CDK_AT	-0.112985	CDK_CCT	-0.23031	CDK_TG	-0.262033	CDK_TGT	-0.217676	CDK_GTG	-0.119432	CDK_TG	-0.171993	CDK_CCA	-0.333522	CDK_TGT	-0.184752	CDK_TGG	-0.105896	CDK_CA	-0.162952	CDK_CAG	-0.215019
	CDK_GGT	-0.133251	CDK_CTG	-0.281635	CDK_ATG	-0.206407	CDK_TCT	-0.161725	CDK_TTC	-0.11028	CDK_CT	-0.228599	CDK_CCA	-0.25652	CDK_T	-0.19283	CDK_GGT	-0.112067	CDK_TTG	-0.170519	CDK_CC	-0.323298	CDK_TTT	-0.179154	CDK_CA	-0.105227	CDK_TGT	-0.159121	CDK_CCA	-0.20386

## Sheet: Table S6
Supplementary Table S6 - Correlation of Top 10 highly correlated correlation-based features with the CNRCI values for 15 cell-lines
	SK.N.DZ		HeLa.S3		HUVEC		NHEK		GM12878		IMR.90		A549		MCF.7		NCI.H460		SK.MEL.5		H1.hESC		HT1080		K562		HepG2		SK.N.SH
Top 5 positively correlated features	TCC_p3_p4_lag1	0.302174	DACC_p5_p3_lag1	0.335123	DACC_p7_lag1	0.382313	DACC_p4_p2_lag1	0.33701	TCC_p9_p3_lag1	0.319075	DACC_p4_p2_lag1	0.371879	DACC_p1_lag1	0.400083	DACC_p7_lag1	0.386609	DACC_p9_p4_lag1	0.240723	DACC_p9_p8_lag1	0.248162	NMBAC_p1_lag1	0.382791	DACC_p4_p2_lag1	0.343359	TCC_p9_p3_lag1	0.272368	DACC_p7_p1_lag1	0.352731	DACC_p1_lag1	0.318249
	TACC_p3_p4_lag1	0.302174	PC_PTNC_TAG	0.333856	DACC_p9_p8_lag1	0.38118	DACC_p10_p2_lag1	0.322729	TCC_p10_p3_lag1	0.319075	DACC_p6_p2_lag1	0.367001	DACC_p4_lag1	0.386625	DACC_p1_p7_lag1	0.384688	DACC_p1_p7_lag1	0.23505	DACC_p4_p2_lag1	0.243857	DACC_p3_p11_lag1	0.372991	DACC_p1_p7_lag1	0.33016	TCC_p10_p3_lag1	0.272368	TAC_p3_lag1	0.348767	DACC_p1_p7_lag1	0.302486
	TCC_p3_p11_lag1	0.302051	SC_PTNC_TAG	0.333671	DACC_p1_p7_lag1	0.379892	DACC_p6_p2_lag1	0.319793	TACC_p9_p3_lag1	0.319075	DACC_p1_p7_lag1	0.347499	DACC_p8_p9_lag2	0.381888	DACC_p9_p8_lag1	0.370291	DACC_p9_p6_lag1	0.230275	DACC_p9_p2_lag1	0.242681	DACC_p1_lag1	0.362575	DACC_p10_p2_lag1	0.318688	TACC_p9_p3_lag1	0.272368	TACC_p3_lag1	0.348767	DACC_p9_p4_lag1	0.298259
	TACC_p3_p11_lag1	0.302051	PKNC_TAG	0.331752	DACC_p4_p2_lag1	0.373361	DACC_p7_p12_lag1	0.304818	TACC_p10_p3_lag1	0.319075	DACC_p10_p2_lag1	0.341836	TAC_p3_lag1	0.381746	DACC_p4_p2_lag1	0.369881	DACC_p7_p12_lag1	0.228192	DACC_p10_p2_lag1	0.239104	DACC_p3_p5_lag1	0.359337	DACC_p7_lag1	0.315824	TACC_p10_p3_lag1	0.272368	DACC_p4_lag1	0.348424	DACC_p8_p9_lag2	0.29269
	TCC_p2_p3_lag2	0.298666	TAC_p1_lag1	0.329466	DACC_p4_p8_lag1	0.371377	DACC_p9_p4_lag1	0.293514	TCC_p3_p9_lag1	0.318663	MAC_p2_lag1	0.329652	TACC_p3_lag1	0.381746	DACC_p4_p8_lag1	0.36856	DACC_p4_p6_lag1	0.228052	SC_PTNC_CGG	0.233124	PDNC_TC	0.359155	DACC_p6_p2_lag1	0.314575	TCC_p3_p9_lag1	0.272154	DACC_p1_p7_lag1	0.347243	TCC_p11_p3_lag1	0.292653
Top 5 negatively correlated features	DACC_p1_p4_lag1	-0.310102	TCC_p1_p8_lag1	-0.329627	DACC_p9_p7_lag1	-0.395515	DACC_p7_p2_lag1	-0.339465	DACC_p9_p7_lag1	-0.297831	DACC_p6_p12_lag1	-0.368721	DACC_p9_p1_lag1	-0.28384	DACC_p1_p8_lag1	-0.396497	DACC_p1_p10_lag1	-0.259695	TCC_p3_p7_lag1	-0.260375	PKNC_CTT	-0.363396	DACC_p9_p7_lag1	-0.339978	DACC_p1_p8_lag2	-0.262706	DACC_p4_p7_lag1	-0.3513	DACC_p1_p4_lag1	-0.317168
	TCC_p3_p12_lag1	-0.300969	TACC_p1_p8_lag1	-0.329627	DACC_p1_p8_lag1	-0.391519	DACC_p4_p12_lag1	-0.307127	DACC_p4_p7_lag1	-0.296575	DACC_p7_p2_lag1	-0.368108	DACC_p4_p1_lag1	-0.289058	DACC_p9_p7_lag1	-0.389903	DACC_p1_p6_lag1	-0.255353	TACC_p3_p7_lag1	-0.260375	PKNC_CAT	-0.356002	DACC_p1_p8_lag1	-0.333805	DACC_p1_p4_lag1	-0.262573	DACC_p7_p4_lag1	-0.34868	DACC_p9_p1_lag1	-0.313794
	TACC_p3_p12_lag1	-0.300969	TCC_p8_p1_lag1	-0.329196	DACC_p4_p7_lag1	-0.377489	DACC_p6_p12_lag1	-0.301693	DACC_p7_p4_lag1	-0.295079	DACC_p9_p7_lag1	-0.346939	DACC_p8_p1_lag2	-0.291401	DACC_p4_p7_lag1	-0.381096	DACC_p1_p4_lag1	-0.251395	DACC_p9_p7_lag1	-0.256234	SC_PTNC_CTT	-0.351747	DACC_p7_p2_lag1	-0.332928	DACC_p1_p10_lag2	-0.257366	DACC_p7_p6_lag1	-0.337987	DACC_p4_p1_lag1	-0.303401
	TCC_p12_p3_lag1	-0.297216	TACC_p8_p1_lag1	-0.329196	DACC_p7_p2_lag1	-0.372903	DACC_p9_p7_lag1	-0.299382	DACC_p7_p6_lag1	-0.284311	DACC_p1_p2_lag1	-0.341322	DACC_p1_p4_lag1	-0.310483	DACC_p7_p2_lag1	-0.373584	DACC_p4_p12_lag1	-0.239573	TCC_p7_p3_lag1	-0.245888	PC_PTNC_CTT	-0.351059	DACC_p1_p2_lag1	-0.324977	DACC_p4_p1_lag2	-0.257293	DACC_p6_p7_lag1	-0.337514	DACC_p1_p6_lag1	-0.292644
	TACC_p12_p3_lag1	-0.297216	TCC_p2_p8_lag1	-0.326462	DACC_p7_p4_lag1	-0.366667	PC_PDNC_TT	-0.295081	DACC_p6_p7_lag1	-0.281185	DACC_p4_p12_lag1	-0.340268	DACC_p7_p9_lag2	-0.292863	DACC_p7_p4_lag1	-0.371625	DACC_p10_p12_lag1	-0.23758	TACC_p7_p3_lag1	-0.245888	SC_PTNC_CAT	-0.347734	DACC_p4_p7_lag1	-0.315413	DACC_p9_p7_lag2	-0.254666	DACC_p9_p7_lag1	-0.335223	TCC_p12_p3_lag1	-0.292264

## Sheet: Table S7
Supplementary Table S7 - Performance metrics of ML models for each cell-line trained using composition-based features generated from Nfeature
Cell_line	Feature	Classifier	True_positives_tr	False_positives_tr	False_negatives_tr	True_negatives_tr	Sensitivity_tr	Specificity_tr	Precision_tr	Accuracy_tr	MCC_tr	F1-score_tr	AUC_tr	True_positives_te	False_positives_te	False_negatives_te	True_negatives_te	Sensitivity_te	Specificity_te	Precision_te	Accuracy_te	MCC_te	F1-score_te	AUC_te
A549	ALL_COMP	LogisticRegression	34.4	20.8	37	88.6	0.482081	0.809925	0.62361	0.680362	0.31022	0.542296	0.729123	41	33	49	104	0.455556	0.759124	0.554054	0.638767	0.224032	0.5	0.672587
A549	ALL_COMP	KNeighborsClassifier	21.2	16.8	50.2	92.6	0.296909	0.846355	0.556386	0.629386	0.171237	0.385434	0.616746	35	17	55	120	0.388889	0.875912	0.673077	0.682819	0.308234	0.492958	0.678224
A549	ALL_COMP	SVC	23.2	14.8	48.2	94.6	0.324922	0.864671	0.605999	0.651535	0.225586	0.42121	0.708178	41	25	49	112	0.455556	0.817518	0.621212	0.674009	0.294155	0.525641	0.675142
A549	ALL_COMP	SVC	0	0	71.4	109.4	0	1	0	0.605089	0	0	0.440713	0	0	90	137	0	1	0	0.603524	0	0	0.348865
A549	ALL_COMP	GaussianProcessClassifier	0	0	71.4	109.4	0	1	0	0.605089	0	0	0.653098	0	0	90	137	0	1	0	0.603524	0	0	0.634225
A549	ALL_COMP	DecisionTreeClassifier	33.4	38.2	38	71.2	0.467723	0.650876	0.467137	0.578576	0.119142	0.46572	0.559299	45	41	45	96	0.5	0.70073	0.523256	0.621145	0.202411	0.511364	0.600365
A549	ALL_COMP	RandomForestClassifier	36	19.8	35.4	89.6	0.504264	0.818932	0.64548	0.694659	0.342217	0.565656	0.724751	53	28	37	109	0.588889	0.79562	0.654321	0.713656	0.392617	0.619883	0.723601
A549	ALL_COMP	MLPClassifier	36.8	22.8	34.6	86.6	0.515571	0.79171	0.617681	0.682523	0.320558	0.552813	0.738163	53	27	37	110	0.588889	0.80292	0.6625	0.718062	0.401192	0.623529	0.749392
A549	ALL_COMP	AdaBoostClassifier	41	32.2	30.4	77.2	0.574178	0.705738	0.56031	0.653775	0.27904	0.566657	0.682443	53	39	37	98	0.588889	0.715328	0.576087	0.665198	0.303113	0.582418	0.701379
A549	ALL_COMP	GaussianNB	51.8	47.2	19.6	62.2	0.725509	0.56859	0.525924	0.630534	0.290406	0.608224	0.71492	70	65	20	72	0.777778	0.525547	0.518519	0.625551	0.302224	0.622222	0.731792
A549	ALL_COMP	QuadraticDiscriminantAnalysis	32.2	39.6	39.2	69.8	0.45133	0.638048	0.447079	0.56418	0.0892208	0.446145	0.55347	49	64	41	73	0.544444	0.532847	0.433628	0.537445	0.075617	0.482759	0.54047
A549	ALL_COMP	GradientBoostingClassifier	36	25.8	35.4	83.6	0.504304	0.764237	0.588129	0.661504	0.279155	0.540916	0.701938	52	30	38	107	0.577778	0.781022	0.634146	0.700441	0.365378	0.604651	0.732117
A549	ALL_COMP	XGBClassifier	34.8	24.8	36.6	84.6	0.487246	0.773344	0.580019	0.66035	0.269859	0.527273	0.675003	43	28	47	109	0.477778	0.79562	0.605634	0.669604	0.28846	0.534161	0.708678
A549	CDK	LogisticRegression	31.6	20	39.8	89.4	0.442606	0.817364	0.619051	0.669245	0.284022	0.514324	0.718859	43	30	47	107	0.477778	0.781022	0.589041	0.660793	0.271034	0.527607	0.672668
A549	CDK	KNeighborsClassifier	19.6	17.6	51.8	91.8	0.27457	0.839083	0.526411	0.616169	0.137201	0.360372	0.610384	27	15	63	122	0.3	0.890511	0.642857	0.656388	0.239989	0.409091	0.67944
A549	CDK	SVC	28.4	15.6	43	93.8	0.397692	0.857314	0.653869	0.675905	0.293811	0.491833	0.732269	41	26	49	111	0.455556	0.810219	0.61194	0.669604	0.285035	0.522293	0.677251
A549	CDK	SVC	0	0	71.4	109.4	0	1	0	0.605089	0	0	0.417634	0	0	90	137	0	1	0	0.603524	0	0	0.397202
A549	CDK	GaussianProcessClassifier	0	0	71.4	109.4	0	1	0	0.605089	0	0	0.669531	0	0	90	137	0	1	0	0.603524	0	0	0.627656
A549	CDK	DecisionTreeClassifier	39.4	35.6	32	73.8	0.552074	0.674595	0.527212	0.62612	0.225635	0.538472	0.613335	43	52	47	85	0.477778	0.620438	0.452632	0.563877	0.0973899	0.464865	0.549108
A549	CDK	RandomForestClassifier	36.2	20	35.2	89.4	0.507238	0.817248	0.645676	0.694751	0.343381	0.566985	0.719188	52	34	38	103	0.577778	0.751825	0.604651	0.682819	0.332364	0.590909	0.730697
A549	CDK	MLPClassifier	35.2	18.8	36.2	90.6	0.492762	0.82824	0.661419	0.695789	0.347332	0.55888	0.736976	47	24	43	113	0.522222	0.824818	0.661972	0.704846	0.366159	0.583851	0.740389
A549	CDK	AdaBoostClassifier	36.6	23.4	34.8	86	0.512715	0.786222	0.611923	0.678091	0.311396	0.556099	0.696503	55	38	35	99	0.611111	0.722628	0.591398	0.678414	0.331967	0.601093	0.741525
A549	CDK	GaussianNB	47.4	37.6	24	71.8	0.663889	0.656113	0.558257	0.659208	0.313613	0.606355	0.715419	64	51	26	86	0.711111	0.627737	0.556522	0.660793	0.331535	0.62439	0.714355
A549	CDK	QuadraticDiscriminantAnalysis	42.8	44.4	28.6	65	0.599335	0.594445	0.496169	0.596262	0.198163	0.528005	0.638298	28	25	62	112	0.311111	0.817518	0.528302	0.61674	0.148734	0.391608	0.635442
A549	CDK	GradientBoostingClassifier	38.8	23.2	32.6	86.2	0.54331	0.788057	0.627891	0.691406	0.34206	0.582255	0.714016	53	31	37	106	0.588889	0.773723	0.630952	0.700441	0.36738	0.609195	0.738524
A549	CDK	XGBClassifier	39	24.6	32.4	84.8	0.546205	0.775196	0.611835	0.684745	0.328698	0.576589	0.704288	51	37	39	100	0.566667	0.729927	0.579545	0.665198	0.297779	0.573034	0.695783
A549	RDK	LogisticRegression	29.6	20.4	41.8	89	0.414554	0.813495	0.594306	0.65593	0.250162	0.488029	0.706483	41	27	49	110	0.455556	0.80292	0.602941	0.665198	0.276024	0.518987	0.701379
A549	RDK	KNeighborsClassifier	18.4	18.4	53	91	0.257551	0.831827	0.501363	0.605101	0.10907	0.339748	0.595867	32	23	58	114	0.355556	0.832117	0.581818	0.643172	0.214258	0.441379	0.665937
A549	RDK	SVC	27	16	44.4	93.4	0.378013	0.853728	0.632683	0.66593	0.26791	0.471262	0.706151	36	19	54	118	0.4	0.861314	0.654545	0.678414	0.298331	0.496552	0.707259
A549	RDK	SVC	5	3.4	66.4	106	0.0699531	0.968891	0.605311	0.613935	0.0918374	0.12455	0.601743	3	4	87	133	0.0333333	0.970803	0.428571	0.599119	0.0117038	0.0618557	0.672587
A549	RDK	GaussianProcessClassifier	5	4	66.4	105.4	0.0704225	0.963636	0.111111	0.610614	0.0384752	0.0862069	0.658065	0	0	90	137	0	1	0	0.603524	0	0	0.629278
A549	RDK	DecisionTreeClassifier	38.2	38.6	33.2	70.8	0.535133	0.647089	0.497976	0.602842	0.180405	0.515574	0.591111	49	47	41	90	0.544444	0.656934	0.510417	0.612335	0.199399	0.526882	0.600689
A549	RDK	RandomForestClassifier	37	22	34.4	87.4	0.518114	0.798882	0.630787	0.688029	0.332414	0.566226	0.708229	54	24	36	113	0.6	0.824818	0.692308	0.735683	0.437566	0.642857	0.76103
A549	RDK	MLPClassifier	33.4	19	38	90.4	0.467997	0.826472	0.644216	0.684782	0.320086	0.539448	0.72299	54	29	36	108	0.6	0.788321	0.650602	0.713656	0.394414	0.624277	0.749878
A549	RDK	AdaBoostClassifier	37.8	26.8	33.6	82.6	0.529656	0.754929	0.585068	0.665961	0.291038	0.553674	0.69228	53	40	37	97	0.588889	0.708029	0.569892	0.660793	0.295341	0.579235	0.711517
A549	RDK	GaussianNB	43.8	31.4	27.6	78	0.613459	0.712994	0.582677	0.673696	0.323885	0.59755	0.711815	61	35	29	102	0.677778	0.744526	0.635417	0.718062	0.418153	0.655914	0.753366
A549	RDK	QuadraticDiscriminantAnalysis	44.6	48.2	26.8	61.2	0.624022	0.559399	0.483346	0.585242	0.18928	0.52555	0.65674	50	44	40	93	0.555556	0.678832	0.531915	0.629956	0.23277	0.543478	0.695296
A549	RDK	GradientBoostingClassifier	34.8	26.8	36.6	82.6	0.487441	0.754879	0.570233	0.649312	0.252721	0.522012	0.67662	54	30	36	107	0.6	0.781022	0.642857	0.709251	0.386032	0.62069	0.770803
A549	RDK	XGBClassifier	33.6	28.8	37.8	80.6	0.470423	0.736714	0.536968	0.631608	0.212563	0.501161	0.658728	54	36	36	101	0.6	0.737226	0.6	0.682819	0.337226	0.6	0.744607
A549	NRI	LogisticRegression	15	11.4	56.4	98	0.210329	0.89578	0.572063	0.625034	0.147584	0.304833	0.63704	14	24	76	113	0.155556	0.824818	0.368421	0.559471	-0.0257165	0.21875	0.587916
A549	NRI	KNeighborsClassifier	16	16.2	55.4	93.2	0.2241	0.851943	0.49619	0.603972	0.0967758	0.307373	0.554476	14	27	76	110	0.155556	0.80292	0.341463	0.546256	-0.0528007	0.21374	0.557097
A549	NRI	SVC	5.8	4	65.6	105.4	0.0811815	0.963536	0.702832	0.61504	0.108373	0.138898	0.637545	1	0	89	137	0.0111111	1	1	0.60793	0.0820701	0.021978	0.599838
A549	NRI	SVC	9.6	8	61.8	101.4	0.134507	0.926922	0.548652	0.613953	0.101081	0.212407	0.598998	9	9	81	128	0.1	0.934307	0.5	0.603524	0.0621083	0.166667	0.566829
A549	NRI	GaussianProcessClassifier	18.4	16.2	53	93.2	0.257746	0.851877	0.539226	0.617238	0.138536	0.344648	0.621649	15	24	75	113	0.166667	0.824818	0.384615	0.563877	-0.0110432	0.232558	0.584834
A549	NRI	DecisionTreeClassifier	30	42	41.4	67.4	0.419875	0.61593	0.416332	0.538692	0.035827	0.417142	0.517902	32	39	58	98	0.355556	0.715328	0.450704	0.572687	0.0747891	0.397516	0.535442
A549	NRI	RandomForestClassifier	25.4	29.6	46	79.8	0.355516	0.729525	0.461717	0.581848	0.0903891	0.401665	0.597877	31	31	59	106	0.344444	0.773723	0.5	0.603524	0.12973	0.407895	0.625953
A549	NRI	MLPClassifier	10	10.8	61.4	98.6	0.140141	0.901234	0.502161	0.600638	0.0697499	0.217056	0.609907	11	21	79	116	0.122222	0.846715	0.34375	0.559471	-0.0436641	0.180328	0.556123
A549	NRI	AdaBoostClassifier	22.4	30.2	49	79.2	0.313576	0.72382	0.425325	0.561878	0.0401399	0.360732	0.556579	27	35	63	102	0.3	0.744526	0.435484	0.568282	0.0488825	0.355263	0.556204
A549	NRI	GaussianNB	17.6	17.2	53.8	92.2	0.246518	0.842786	0.513944	0.607274	0.113215	0.326572	0.599476	21	29	69	108	0.233333	0.788321	0.42	0.568282	0.0255598	0.3	0.522466
A549	NRI	QuadraticDiscriminantAnalysis	12.2	11.2	59.2	98.2	0.170814	0.897515	0.54177	0.610645	0.105879	0.256726	0.575381	6	15	84	122	0.0666667	0.890511	0.285714	0.563877	-0.0722951	0.108108	0.534469
A549	NRI	GradientBoostingClassifier	24.6	28.2	46.8	81.2	0.344405	0.742269	0.466376	0.58515	0.0934237	0.395797	0.601595	31	32	59	105	0.344444	0.766423	0.492063	0.599119	0.121114	0.405229	0.622425
A549	NRI	XGBClassifier	28	36	43.4	73.4	0.391823	0.670892	0.434581	0.560798	0.0632429	0.411443	0.566238	37	38	53	99	0.411111	0.722628	0.493333	0.599119	0.139087	0.448485	0.627818
A549	ES	LogisticRegression	0	0	71.4	109.4	0	1	0	0.605089	0	0	0.552766	0	0	90	137	0	1	0	0.603524	0	0	0.616545
A549	ES	KNeighborsClassifier	11.6	15.8	59.8	93.6	0.16252	0.855563	0.426385	0.581872	0.0256959	0.235056	0.518031	12	18	78	119	0.133333	0.868613	0.4	0.577093	0.00281149	0.2	0.528832
A549	ES	SVC	0	0	71.4	109.4	0	1	0	0.605089	0	0	0.477974	0	0	90	137	0	1	0	0.603524	0	0	0.383455
A549	ES	SVC	0	0	71.4	109.4	0	1	0	0.605089	0	0	0.467	0	0	90	137	0	1	0	0.603524	0	0	0.390916
A549	ES	GaussianProcessClassifier	0	0	71.4	109.4	0	1	0	0.605089	0	0	0.544408	0	0	90	137	0	1	0	0.603524	0	0	0.616221
A549	ES	DecisionTreeClassifier	26.6	38.2	44.8	71.2	0.372379	0.650809	0.409291	0.540952	0.023303	0.388788	0.51354	37	54	53	83	0.411111	0.605839	0.406593	0.528634	0.016919	0.40884	0.506326
A549	ES	RandomForestClassifier	30	41	41.4	68.4	0.419992	0.625204	0.423278	0.544223	0.0456216	0.420173	0.527658	39	45	51	92	0.433333	0.671533	0.464286	0.577093	0.106245	0.448276	0.568532
A549	ES	MLPClassifier	0	0	71.4	109.4	0	1	0	0.605089	0	0	0.449181	0	0	90	137	0	1	0	0.603524	0	0	0.383455
A549	ES	AdaBoostClassifier	8	12.8	63.4	96.6	0.112011	0.882886	0.35603	0.578508	-0.0143337	0.165503	0.479578	8	11	82	126	0.0888889	0.919708	0.421053	0.590308	0.015185	0.146789	0.587632
A549	ES	GaussianNB	0	0	71.4	109.4	0	1	0	0.605089	0	0	0.544843	0	0	90	137	0	1	0	0.603524	0	0	0.627575
A549	ES	QuadraticDiscriminantAnalysis	0	0	71.4	109.4	0	1	0	0.605089	0	0	0.539288	0	0	90	137	0	1	0	0.603524	0	0	0.582482
A549	ES	GradientBoostingClassifier	15.6	20.4	55.8	89	0.218584	0.813495	0.440281	0.578502	0.0418506	0.2904	0.485874	25	21	65	116	0.277778	0.846715	0.543478	0.621145	0.151499	0.367647	0.602839
A549	ES	XGBClassifier	25.4	33.6	46	75.8	0.355712	0.692927	0.429535	0.559816	0.0503576	0.388465	0.516707	32	43	58	94	0.355556	0.686131	0.426667	0.555066	0.043354	0.387879	0.524128
A549	EN	LogisticRegression	0	0	71.4	109.4	0	1	0	0.605089	0	0	0.572619	0	0	90	137	0	1	0	0.603524	0	0	0.527494
A549	EN	KNeighborsClassifier	11.6	16.4	59.8	93	0.16248	0.850092	0.415631	0.578539	0.0174235	0.232105	0.503629	13	25	77	112	0.144444	0.817518	0.342105	0.550661	-0.0498389	0.203125	0.533212
A549	EN	SVC	15.8	24	55.6	85.4	0.222183	0.780917	0.220752	0.559724	-0.00150649	0.207353	0.488407	17	37	73	100	0.188889	0.729927	0.314815	0.515419	-0.093268	0.236111	0.537226
A549	EN	SVC	0	0.2	71.4	109.2	0	0.998165	0	0.603984	-0.0121157	0	0.533831	0	0	90	137	0	1	0	0.603524	0	0	0.441768
A549	EN	GaussianProcessClassifier	6.8	7.4	64.6	102	0.0951095	0.93231	0.506835	0.601786	0.0567713	0.158017	0.608385	5	7	85	130	0.0555556	0.948905	0.416667	0.594714	0.0097515	0.0980392	0.539335
A549	EN	DecisionTreeClassifier	30.2	41	41.2	68.4	0.423279	0.625238	0.427093	0.545304	0.0494979	0.4225	0.524258	45	56	45	81	0.5	0.591241	0.445545	0.555066	0.0898101	0.471204	0.54562
A549	EN	RandomForestClassifier	24.2	30.8	47.2	78.6	0.339045	0.718482	0.439405	0.5686	0.0608566	0.382549	0.545948	24	44	66	93	0.266667	0.678832	0.352941	0.515419	-0.0582016	0.303797	0.536496
A549	EN	MLPClassifier	0	0	71.4	109.4	0	1	0	0.605089	0	0	0.461728	0	0	90	137	0	1	0	0.603524	0	0	0.498216
A549	EN	AdaBoostClassifier	21.8	26.6	49.6	82.8	0.305321	0.756981	0.455008	0.578582	0.0705315	0.36238	0.570675	15	22	75	115	0.166667	0.839416	0.405405	0.572687	0.00805568	0.23622	0.525669
A549	EN	GaussianNB	12.4	16	59	93.4	0.173631	0.853745	0.466763	0.585193	0.0437802	0.227848	0.583546	3	4	87	133	0.0333333	0.970803	0.428571	0.599119	0.0117038	0.0618557	0.560503
A549	EN	QuadraticDiscriminantAnalysis	30.4	31.2	41	78.2	0.425743	0.714679	0.503857	0.600614	0.148939	0.45907	0.600674	38	47	52	90	0.422222	0.656934	0.447059	0.563877	0.0800045	0.434286	0.552393
A549	EN	GradientBoostingClassifier	22.4	25.4	49	84	0.313928	0.767873	0.46837	0.588496	0.0904953	0.374803	0.58448	31	42	59	95	0.344444	0.693431	0.424658	0.555066	0.0396656	0.380368	0.537794
A549	EN	XGBClassifier	24.4	34.8	47	74.6	0.341628	0.681935	0.406416	0.547569	0.0226015	0.368585	0.522625	33	48	57	89	0.366667	0.649635	0.407407	0.537445	0.0166455	0.385965	0.552798
A549	DDN	LogisticRegression	4.8	6.6	66.6	102.8	0.0673709	0.9397	0.402775	0.595126	0.00914681	0.113477	0.604897	2	10	88	127	0.0222222	0.927007	0.166667	0.568282	-0.11099	0.0392157	0.482644
A549	DDN	KNeighborsClassifier	13	14.2	58.4	95.2	0.182003	0.870309	0.479591	0.598459	0.0719417	0.262573	0.543186	23	24	67	113	0.255556	0.824818	0.489362	0.599119	0.0970302	0.335766	0.542985
A549	DDN	SVC	0	0	71.4	109.4	0	1	0	0.605089	0	0	0.510285	0	0	90	137	0	1	0	0.603524	0	0	0.601217
A549	DDN	SVC	1.8	2.2	69.6	107.2	0.0252347	0.979883	0.271429	0.602879	0.013527	0.0461589	0.538363	4	4	86	133	0.0444444	0.970803	0.5	0.603524	0.0404491	0.0816327	0.553609
A549	DDN	GaussianProcessClassifier	20	16.6	51.4	92.8	0.280008	0.848224	0.54669	0.623892	0.15613	0.36994	0.620781	22	20	68	117	0.244444	0.854015	0.52381	0.612335	0.12403	0.333333	0.594242
A549	DDN	DecisionTreeClassifier	32.2	41.8	39.2	67.6	0.451056	0.618048	0.435944	0.55202	0.0690058	0.442032	0.534552	34	45	56	92	0.377778	0.671533	0.43038	0.555066	0.0506381	0.402367	0.524655
A549	DDN	RandomForestClassifier	25.4	28.6	46	80.8	0.355908	0.738582	0.46951	0.587354	0.100682	0.401707	0.57606	35	42	55	95	0.388889	0.693431	0.454545	0.572687	0.0850538	0.419162	0.57871
A549	DDN	MLPClassifier	7.8	6.8	63.6	102.6	0.109311	0.937882	0.546023	0.61062	0.0855895	0.178012	0.568653	4	7	86	130	0.0444444	0.948905	0.363636	0.590308	-0.0151499	0.0792079	0.443958
A549	DDN	AdaBoostClassifier	25	21.8	46.4	87.6	0.350078	0.800851	0.538633	0.622818	0.170195	0.421487	0.610879	22	30	68	107	0.244444	0.781022	0.423077	0.568282	0.0296434	0.309859	0.572709
A549	DDN	GaussianNB	53.6	75.6	17.8	33.8	0.750196	0.30849	0.415364	0.483346	0.0700581	0.525809	0.568927	79	110	11	27	0.877778	0.19708	0.417989	0.46696	0.0980838	0.566308	0.605353
A549	DDN	QuadraticDiscriminantAnalysis	51.4	72.8	20	36.6	0.719171	0.333928	0.438648	0.486654	0.0656788	0.5054	0.59629	79	110	11	27	0.877778	0.19708	0.417989	0.46696	0.0980838	0.566308	0.560665
A549	DDN	GradientBoostingClassifier	24	27.8	47.4	81.6	0.335915	0.745972	0.462691	0.584088	0.0883613	0.389176	0.591208	32	34	58	103	0.355556	0.751825	0.484848	0.594714	0.11567	0.410256	0.599351
A549	DDN	XGBClassifier	32.6	32.8	38.8	76.6	0.456377	0.700167	0.496835	0.603966	0.159021	0.474672	0.591385	38	43	52	94	0.422222	0.686131	0.469136	0.581498	0.110638	0.444444	0.592457
A549	PDNC	LogisticRegression	0	0	71.4	109.4	0	1	0	0.605089	0	0	0.681062	0	0	90	137	0	1	0	0.603524	0	0	0.636496
A549	PDNC	KNeighborsClassifier	20.8	18.4	50.6	91	0.291432	0.831743	0.526886	0.618355	0.144555	0.373739	0.607107	29	15	61	122	0.322222	0.890511	0.659091	0.665198	0.263248	0.432836	0.69047
A549	PDNC	SVC	53.4	47.2	18	62.2	0.748044	0.568624	0.530193	0.639411	0.313113	0.61964	0.719372	62	61	28	76	0.688889	0.554745	0.504065	0.60793	0.239193	0.58216	0.674047
A549	PDNC	SVC	31	17.2	40.4	92.2	0.433842	0.842852	0.646062	0.681406	0.307173	0.518025	0.727039	44	25	46	112	0.488889	0.817518	0.637681	0.687225	0.325857	0.553459	0.690754
A549	PDNC	GaussianProcessClassifier	34.6	17.4	36.8	92	0.484585	0.841018	0.666834	0.700172	0.352345	0.559123	0.737928	54	27	36	110	0.6	0.80292	0.666667	0.722467	0.411416	0.631579	0.747851
A549	PDNC	DecisionTreeClassifier	34.4	33.4	37	76	0.481651	0.694746	0.506779	0.610638	0.178012	0.493708	0.588198	42	49	48	88	0.466667	0.642336	0.461538	0.572687	0.1088	0.464088	0.554501
A549	PDNC	RandomForestClassifier	37.4	17	34	92.4	0.523865	0.844771	0.694169	0.717944	0.395702	0.59446	0.721381	50	27	40	110	0.555556	0.80292	0.649351	0.704846	0.370382	0.598802	0.739781
A549	PDNC	MLPClassifier	26.4	15.6	45	93.8	0.369953	0.857331	0.625833	0.664831	0.261891	0.463181	0.725724	30	23	60	114	0.333333	0.832117	0.566038	0.634361	0.191309	0.41958	0.678102
A549	PDNC	AdaBoostClassifier	38.2	23	33.2	86.4	0.534898	0.789892	0.628055	0.689147	0.337538	0.574676	0.725992	56	37	34	100	0.622222	0.729927	0.602151	0.687225	0.350279	0.612022	0.723398
A549	PDNC	GaussianNB	48.4	42.4	23	67	0.677934	0.612277	0.537069	0.6383	0.284937	0.597767	0.703516	65	54	25	83	0.722222	0.605839	0.546218	0.651982	0.32133	0.62201	0.706975
A549	PDNC	QuadraticDiscriminantAnalysis	46.2	42.2	25.2	67.2	0.647418	0.614412	0.522853	0.627219	0.258304	0.575854	0.667157	56	62	34	75	0.622222	0.547445	0.474576	0.577093	0.166122	0.538462	0.64631
A549	PDNC	GradientBoostingClassifier	38.2	20.4	33.2	89	0.534898	0.813661	0.654402	0.70356	0.365073	0.588135	0.735972	56	28	34	109	0.622222	0.79562	0.666667	0.726872	0.423337	0.643678	0.746959
A549	PDNC	XGBClassifier	40.6	23.2	30.8	86.2	0.568466	0.788023	0.637842	0.701357	0.36534	0.600772	0.704821	47	34	43	103	0.522222	0.751825	0.580247	0.660793	0.279826	0.549708	0.68459
A549	PKNC	LogisticRegression	0	0	71.4	109.4	0	1	0	0.605089	0	0	0.638907	0	0	90	137	0	1	0	0.603524	0	0	0.593268
A549	PKNC	KNeighborsClassifier	17.2	16.6	54.2	92.8	0.240923	0.848257	0.509048	0.608398	0.111821	0.326395	0.60046	24	24	66	113	0.266667	0.824818	0.5	0.603524	0.109592	0.347826	0.576075
A549	PKNC	SVC	69.2	95.2	2.2	14.2	0.969288	0.129808	0.423636	0.46124	0.157361	0.588266	0.715513	89	128	1	9	0.988889	0.0656934	0.410138	0.431718	0.130108	0.579805	0.676075
A549	PKNC	SVC	25.6	17.2	45.8	92.2	0.358372	0.842585	0.612354	0.651559	0.236144	0.445065	0.720954	41	25	49	112	0.455556	0.817518	0.621212	0.674009	0.294155	0.525641	0.679359
A549	PKNC	GaussianProcessClassifier	35	18.2	36.4	91.2	0.490063	0.833578	0.658635	0.697999	0.347626	0.561197	0.742492	56	31	34	106	0.622222	0.773723	0.643678	0.713656	0.398375	0.632768	0.717762
A549	PKNC	DecisionTreeClassifier	36	39.4	35.4	70	0.504069	0.63975	0.47851	0.586255	0.143173	0.490113	0.571909	46	41	44	96	0.511111	0.70073	0.528736	0.625551	0.213141	0.519774	0.605921
A549	PKNC	RandomForestClassifier	33.6	17.2	37.8	92.2	0.470423	0.842686	0.665071	0.695764	0.34213	0.54945	0.71938	50	28	40	109	0.555556	0.79562	0.641026	0.700441	0.361715	0.595238	0.726277
A549	PKNC	MLPClassifier	26.8	16.8	44.6	92.6	0.375313	0.846505	0.616661	0.660381	0.254236	0.466142	0.712438	35	23	55	114	0.388889	0.832117	0.603448	0.656388	0.247872	0.472973	0.685239
A549	PKNC	AdaBoostClassifier	38.2	28.2	33.2	81.2	0.535016	0.742085	0.576862	0.660387	0.281759	0.554472	0.693203	50	38	40	99	0.555556	0.722628	0.568182	0.656388	0.279295	0.561798	0.706448
A549	PKNC	GaussianNB	53.2	46.6	18.2	62.8	0.745305	0.574095	0.532839	0.641627	0.314553	0.620994	0.708327	71	65	19	72	0.788889	0.525547	0.522059	0.629956	0.313851	0.628319	0.70665
A549	PKNC	QuadraticDiscriminantAnalysis	41.2	51.2	30.2	58.2	0.576565	0.531993	0.444318	0.549693	0.106591	0.501388	0.573703	45	60	45	77	0.5	0.562044	0.428571	0.537445	0.0608703	0.461538	0.572101
A549	PKNC	GradientBoostingClassifier	37	26	34.4	83.4	0.518192	0.762352	0.588707	0.665924	0.288408	0.550774	0.695384	47	34	43	103	0.522222	0.751825	0.580247	0.660793	0.279826	0.549708	0.697405
A549	PKNC	XGBClassifier	36.8	25.8	34.6	83.6	0.515258	0.763937	0.594023	0.665912	0.289899	0.54819	0.696602	52	29	38	108	0.577778	0.788321	0.641975	0.704846	0.373819	0.608187	0.745661
H1.hESC	ALL_COMP	LogisticRegression	80	49.8	83.4	195	0.489668	0.796614	0.619282	0.673682	0.302497	0.54524	0.713927	95	65	109	242	0.465686	0.788274	0.59375	0.659491	0.268186	0.521978	0.702881
H1.hESC	ALL_COMP	KNeighborsClassifier	49	38	114.4	206.8	0.299858	0.844791	0.562768	0.626656	0.172871	0.390913	0.611716	51	61	153	246	0.25	0.801303	0.455357	0.581213	0.0607339	0.322785	0.547543
H1.hESC	ALL_COMP	SVC	65.6	37.6	97.8	207.2	0.401489	0.84639	0.636641	0.668293	0.279815	0.491675	0.715853	82	53	122	254	0.401961	0.827362	0.607407	0.657534	0.254724	0.483776	0.697819
H1.hESC	ALL_COMP	SVC	0	0.4	163.4	244.4	0	0.998367	0	0.598726	-0.0161724	0	0.455144	0	0	204	307	0	1	0	0.600783	0	0	0.472872
H1.hESC	ALL_COMP	GaussianProcessClassifier	80.6	48.8	82.8	196	0.493259	0.800646	0.622778	0.677612	0.309532	0.549932	0.720661	95	65	109	242	0.465686	0.788274	0.59375	0.659491	0.268186	0.521978	0.70716
H1.hESC	ALL_COMP	DecisionTreeClassifier	79	83.6	84.4	161.2	0.483563	0.658508	0.486065	0.588432	0.142492	0.483761	0.571035	106	123	98	184	0.519608	0.599349	0.462882	0.567515	0.117147	0.489607	0.559478
H1.hESC	ALL_COMP	RandomForestClassifier	77.6	49.6	85.8	195.2	0.474951	0.797404	0.612332	0.668289	0.28908	0.534046	0.70817	94	65	110	242	0.460784	0.788274	0.591195	0.657534	0.26346	0.517906	0.704645
H1.hESC	ALL_COMP	MLPClassifier	90.4	69	73	175.8	0.553105	0.71823	0.582053	0.652148	0.283975	0.5511	0.716754	77	49	127	258	0.377451	0.840391	0.611111	0.655577	0.24752	0.466667	0.693428
H1.hESC	ALL_COMP	AdaBoostClassifier	80.6	64	82.8	180.8	0.493266	0.738525	0.558043	0.640372	0.237777	0.523238	0.672986	96	77	108	230	0.470588	0.749186	0.554913	0.637965	0.227446	0.509284	0.654859
H1.hESC	ALL_COMP	GaussianNB	101	86.6	62.4	158.2	0.618046	0.646296	0.539566	0.634977	0.260373	0.575695	0.683937	126	119	78	188	0.617647	0.612378	0.514286	0.614481	0.225494	0.561247	0.639275
H1.hESC	ALL_COMP	QuadraticDiscriminantAnalysis	96.4	93.6	67	151.2	0.590057	0.617698	0.505384	0.606569	0.204947	0.542191	0.641297	133	130	71	177	0.651961	0.576547	0.505703	0.606654	0.223914	0.569593	0.624745
H1.hESC	ALL_COMP	GradientBoostingClassifier	83	57	80.4	187.8	0.508013	0.76718	0.59316	0.663414	0.284194	0.54694	0.704365	100	77	104	230	0.490196	0.749186	0.564972	0.645793	0.246386	0.524934	0.683177
H1.hESC	ALL_COMP	XGBClassifier	77.2	59.8	86.2	185	0.472423	0.755698	0.563716	0.642328	0.236873	0.513576	0.677772	106	79	98	228	0.519608	0.742671	0.572973	0.65362	0.267272	0.544987	0.696366
H1.hESC	CDK	LogisticRegression	76	49.2	87.4	195.6	0.465135	0.799043	0.606636	0.665352	0.280724	0.524868	0.717586	93	66	111	241	0.455882	0.785016	0.584906	0.65362	0.254829	0.512397	0.697947
H1.hESC	CDK	KNeighborsClassifier	45	38.2	118.4	206.6	0.275423	0.843985	0.543137	0.616375	0.146045	0.3651	0.604817	62	52	142	255	0.303922	0.830619	0.54386	0.620352	0.158267	0.389937	0.621695
H1.hESC	CDK	SVC	67.6	40.6	95.8	204.2	0.413736	0.834132	0.62516	0.66585	0.275304	0.497882	0.713118	79	54	125	253	0.387255	0.824104	0.593985	0.649706	0.235903	0.468843	0.687217
H1.hESC	CDK	SVC	0	0	163.4	244.8	0	1	0	0.599706	0	0	0.527953	0	0	204	307	0	1	0	0.600783	0	0	0.436849
H1.hESC	CDK	GaussianProcessClassifier	78.4	46.2	85	198.6	0.47974	0.811295	0.627338	0.678575	0.309036	0.543054	0.721928	94	65	110	242	0.460784	0.788274	0.591195	0.657534	0.26346	0.517906	0.705068
H1.hESC	CDK	DecisionTreeClassifier	79	86.8	84.4	158	0.48348	0.645403	0.477414	0.5806	0.12906	0.479583	0.56488	100	106	104	201	0.490196	0.654723	0.485437	0.589041	0.144686	0.487805	0.57246
H1.hESC	CDK	RandomForestClassifier	80.2	51	83.2	193.8	0.490805	0.791639	0.612591	0.671238	0.296894	0.544493	0.702702	102	66	102	241	0.5	0.785016	0.607143	0.671233	0.297134	0.548387	0.708413
H1.hESC	CDK	MLPClassifier	81.2	56.6	82.2	188.2	0.49676	0.768715	0.598768	0.659969	0.280017	0.534525	0.715885	80	52	124	255	0.392157	0.830619	0.606061	0.655577	0.249256	0.47619	0.705148
H1.hESC	CDK	AdaBoostClassifier	79.4	60.4	84	184.4	0.485792	0.753272	0.567797	0.64627	0.247145	0.522151	0.690319	100	88	104	219	0.490196	0.713355	0.531915	0.624266	0.206718	0.510204	0.672918
H1.hESC	CDK	GaussianNB	90.6	72.4	72.8	172.4	0.554399	0.704262	0.555739	0.644284	0.258818	0.554942	0.69176	121	103	83	204	0.593137	0.664495	0.540179	0.636008	0.254284	0.565421	0.655857
H1.hESC	CDK	QuadraticDiscriminantAnalysis	91.8	73.4	71.6	171.4	0.561814	0.700157	0.558984	0.644772	0.265458	0.554318	0.680384	113	101	91	206	0.553922	0.67101	0.528037	0.624266	0.22328	0.54067	0.643833
H1.hESC	CDK	GradientBoostingClassifier	81.4	47.4	82	197.4	0.49816	0.80638	0.631533	0.68301	0.320919	0.556902	0.720677	102	71	102	236	0.5	0.76873	0.589595	0.661448	0.278111	0.541114	0.703535
H1.hESC	CDK	XGBClassifier	82.8	64	80.6	180.8	0.506696	0.738545	0.564362	0.645758	0.250728	0.53319	0.674875	102	82	102	225	0.5	0.732899	0.554348	0.639922	0.237612	0.525773	0.669573
H1.hESC	RDK	LogisticRegression	73.2	46.6	90.2	198.2	0.448055	0.809652	0.61307	0.664883	0.278241	0.516171	0.714822	89	69	115	238	0.436275	0.775244	0.563291	0.639922	0.224139	0.491713	0.68554
H1.hESC	RDK	KNeighborsClassifier	41.2	40.2	122.2	204.6	0.252132	0.835788	0.508551	0.602148	0.108653	0.335898	0.584629	50	34	154	273	0.245098	0.889251	0.595238	0.632094	0.177527	0.347222	0.615627
H1.hESC	RDK	SVC	65.6	39.6	97.8	205.2	0.401414	0.838247	0.625405	0.663399	0.269211	0.488356	0.708716	75	59	129	248	0.367647	0.807818	0.559701	0.632094	0.195367	0.443787	0.671545
H1.hESC	RDK	SVC	9.8	8	153.6	236.8	0.0599805	0.967334	0.587842	0.604117	0.0710381	0.10683	0.597486	13	12	191	295	0.0637255	0.960912	0.52	0.60274	0.0559363	0.113537	0.583022
H1.hESC	RDK	GaussianProcessClassifier	31	18	132.4	226.8	0.189623	0.926531	0.253103	0.631531	0.124218	0.216728	0.690507	0	0	204	307	0	1	0	0.600783	0	0	0.633231
H1.hESC	RDK	DecisionTreeClassifier	84.4	85	79	159.8	0.516482	0.652817	0.498735	0.598244	0.168623	0.50701	0.584458	82	107	122	200	0.401961	0.651466	0.433862	0.551859	0.0541979	0.417303	0.526713
H1.hESC	RDK	RandomForestClassifier	77.6	54.4	85.8	190.4	0.474906	0.777765	0.590571	0.656544	0.265904	0.52485	0.688621	93	71	111	236	0.455882	0.76873	0.567073	0.643836	0.23563	0.505435	0.67208
H1.hESC	RDK	MLPClassifier	74.2	47	89.2	197.8	0.454324	0.808093	0.627245	0.666355	0.287925	0.512403	0.713915	133	110	71	197	0.651961	0.641694	0.547325	0.645793	0.287972	0.595078	0.6952
H1.hESC	RDK	AdaBoostClassifier	80.2	61.4	83.2	183.4	0.49082	0.749184	0.566781	0.645754	0.247271	0.525712	0.678935	101	89	103	218	0.495098	0.710098	0.531579	0.624266	0.207933	0.51269	0.677261
H1.hESC	RDK	GaussianNB	86.8	68.4	76.6	176.4	0.531206	0.720636	0.560077	0.64479	0.254591	0.544787	0.689597	110	93	94	214	0.539216	0.697068	0.541872	0.634051	0.236481	0.540541	0.654452
H1.hESC	RDK	QuadraticDiscriminantAnalysis	89.4	76.8	74	168	0.547097	0.686186	0.55541	0.630565	0.245691	0.529887	0.684921	167	180	37	127	0.818627	0.413681	0.481268	0.575342	0.243704	0.606171	0.672064
H1.hESC	RDK	GradientBoostingClassifier	83.4	53.8	80	191	0.510474	0.780254	0.610391	0.672206	0.302714	0.554597	0.7047	96	84	108	223	0.470588	0.726384	0.533333	0.624266	0.201948	0.5	0.672878
H1.hESC	RDK	XGBClassifier	77.8	69.8	85.6	175	0.476074	0.714885	0.526383	0.619306	0.194537	0.499839	0.656999	86	91	118	216	0.421569	0.703583	0.485876	0.590998	0.128813	0.451444	0.619659
H1.hESC	NRI	LogisticRegression	57	46.6	106.4	198.2	0.348848	0.809645	0.549428	0.625188	0.178137	0.426525	0.661033	65	66	139	241	0.318627	0.785016	0.496183	0.598826	0.116252	0.38806	0.62991
H1.hESC	NRI	KNeighborsClassifier	34.6	39.8	128.8	205	0.211776	0.837434	0.466022	0.586968	0.0626752	0.289017	0.552169	50	44	154	263	0.245098	0.856678	0.531915	0.612524	0.128646	0.33557	0.560923
H1.hESC	NRI	SVC	0.8	1.2	162.6	243.6	0.00490798	0.995099	0.275	0.598726	0.00261116	0.00945657	0.651288	1	0	203	307	0.00490196	1	1	0.60274	0.0543212	0.0097561	0.63462
H1.hESC	NRI	SVC	45.6	34.4	117.8	210.4	0.279126	0.859471	0.573582	0.627135	0.172316	0.374597	0.64112	56	44	148	263	0.27451	0.856678	0.56	0.624266	0.16194	0.368421	0.629255
H1.hESC	NRI	GaussianProcessClassifier	62.8	50.2	100.6	194.6	0.384274	0.794945	0.555198	0.630565	0.196099	0.453572	0.661185	70	70	134	237	0.343137	0.771987	0.5	0.600783	0.126415	0.406977	0.639522
H1.hESC	NRI	DecisionTreeClassifier	78.2	92.8	85.2	152	0.47861	0.620907	0.4576	0.563951	0.0989278	0.467708	0.549555	86	111	118	196	0.421569	0.638436	0.436548	0.551859	0.0603774	0.428928	0.52906
H1.hESC	NRI	RandomForestClassifier	66	64.2	97.4	180.6	0.40395	0.737728	0.507241	0.604119	0.149062	0.449644	0.628061	68	86	136	221	0.333333	0.71987	0.441558	0.565558	0.056784	0.379888	0.563534
H1.hESC	NRI	MLPClassifier	59.6	49	103.8	195.8	0.364709	0.7999	0.557835	0.625678	0.186137	0.435427	0.665775	56	53	148	254	0.27451	0.827362	0.513761	0.606654	0.12179	0.357827	0.633902
H1.hESC	NRI	AdaBoostClassifier	61.4	55	102	189.8	0.375812	0.77533	0.528507	0.615377	0.164459	0.438087	0.638912	84	87	120	220	0.411765	0.716612	0.491228	0.594912	0.13324	0.448	0.622333
H1.hESC	NRI	GaussianNB	90.4	83.2	73	161.6	0.55321	0.660107	0.521195	0.617335	0.211757	0.53622	0.654288	117	111	87	196	0.573529	0.638436	0.513158	0.612524	0.208828	0.541667	0.626748
H1.hESC	NRI	QuadraticDiscriminantAnalysis	74.2	65.6	89.2	179.2	0.454048	0.732001	0.529669	0.620772	0.19193	0.487613	0.640102	91	91	113	216	0.446078	0.703583	0.5	0.600783	0.15306	0.471503	0.617008
H1.hESC	NRI	GradientBoostingClassifier	62.8	52	100.6	192.8	0.384371	0.787605	0.54983	0.626164	0.188556	0.450823	0.648404	81	78	123	229	0.397059	0.745928	0.509434	0.606654	0.151256	0.446281	0.611556
H1.hESC	NRI	XGBClassifier	72.6	72.2	90.8	172.6	0.444299	0.705055	0.500634	0.60069	0.15282	0.47011	0.619251	79	94	125	213	0.387255	0.693811	0.456647	0.571429	0.083896	0.419098	0.578176
H1.hESC	ES	LogisticRegression	0	0.2	163.4	244.6	0	0.999184	0	0.599216	-0.00808618	0	0.535838	0	0	204	307	0	1	0	0.600783	0	0	0.522147
H1.hESC	ES	KNeighborsClassifier	28.6	41.4	134.8	203.4	0.175064	0.830917	0.410483	0.568361	0.00840477	0.24465	0.527788	44	47	160	260	0.215686	0.846906	0.483516	0.594912	0.0801229	0.298305	0.514371
H1.hESC	ES	SVC	39.6	42.6	123.8	202.2	0.242444	0.826035	0.487728	0.592355	0.0856665	0.318791	0.53514	37	48	167	259	0.181373	0.843648	0.435294	0.579256	0.0329056	0.256055	0.522091
H1.hESC	ES	SVC	4.2	4.2	159.2	240.6	0.0257295	0.98285	0.29697	0.599708	0.0211559	0.04446	0.529485	17	13	187	294	0.0833333	0.957655	0.566667	0.608611	0.0853903	0.145299	0.520949
H1.hESC	ES	GaussianProcessClassifier	13.6	10.6	149.8	234.2	0.083256	0.956705	0.568141	0.607049	0.0838523	0.144309	0.534919	16	8	188	299	0.0784314	0.973941	0.666667	0.616438	0.121233	0.140351	0.490196
H1.hESC	ES	DecisionTreeClassifier	66.2	95.4	97.2	149.4	0.405035	0.610268	0.409092	0.528177	0.0152171	0.406414	0.506934	84	110	120	197	0.411765	0.641694	0.43299	0.549902	0.0539474	0.422111	0.527344
H1.hESC	ES	RandomForestClassifier	69.8	95	93.6	149.8	0.427188	0.611937	0.423415	0.537972	0.0390379	0.425132	0.53266	86	104	118	203	0.421569	0.661238	0.452632	0.565558	0.083911	0.436548	0.536701
H1.hESC	ES	MLPClassifier	0	0	163.4	244.8	0	1	0	0.599706	0	0	0.535849	0	0	204	307	0	1	0	0.600783	0	0	0.522147
H1.hESC	ES	AdaBoostClassifier	16.2	19.2	147.2	225.6	0.0992219	0.921593	0.443333	0.592356	0.0316425	0.156543	0.512998	17	20	187	287	0.0833333	0.934853	0.459459	0.594912	0.0343676	0.141079	0.492559
H1.hESC	ES	GaussianNB	21.6	18.6	141.8	226.2	0.132179	0.924025	0.53605	0.607061	0.0918849	0.211199	0.531397	26	25	178	282	0.127451	0.918567	0.509804	0.60274	0.0751875	0.203922	0.482244
H1.hESC	ES	QuadraticDiscriminantAnalysis	22.6	18.8	140.8	226	0.138306	0.923192	0.544781	0.60901	0.0994176	0.220384	0.534376	23	20	181	287	0.112745	0.934853	0.534884	0.606654	0.0839693	0.186235	0.482069
H1.hESC	ES	GradientBoostingClassifier	20.4	29.6	143	215.2	0.124832	0.879103	0.411079	0.577179	0.00691269	0.191041	0.51531	25	24	179	283	0.122549	0.921824	0.510204	0.60274	0.0738049	0.197628	0.492184
H1.hESC	ES	XGBClassifier	48.4	58.4	115	186.4	0.296259	0.761475	0.460467	0.575192	0.0671792	0.358267	0.535458	59	107	145	200	0.289216	0.651466	0.355422	0.506849	-0.0620313	0.318919	0.48713
H1.hESC	EN	LogisticRegression	23.4	7.2	140	237.6	0.143252	0.970585	0.759515	0.639404	0.210105	0.240608	0.661705	23	14	181	293	0.112745	0.954397	0.621622	0.618395	0.12688	0.190871	0.623842
H1.hESC	EN	KNeighborsClassifier	33.2	32.8	130.2	212	0.203135	0.866009	0.500604	0.600686	0.0911208	0.288445	0.550873	40	36	164	271	0.196078	0.882736	0.526316	0.608611	0.108477	0.285714	0.612082
H1.hESC	EN	SVC	63.8	47	99.6	197.8	0.390416	0.808016	0.577463	0.64088	0.219325	0.464027	0.662251	67	61	137	246	0.328431	0.801303	0.523438	0.612524	0.146634	0.403614	0.629942
H1.hESC	EN	SVC	54.2	35.8	109.2	209	0.331692	0.853787	0.605037	0.644786	0.220189	0.42636	0.66018	62	46	142	261	0.303922	0.850163	0.574074	0.632094	0.184833	0.397436	0.634572
H1.hESC	EN	GaussianProcessClassifier	55.8	35.6	107.6	209.2	0.341456	0.854604	0.612537	0.649196	0.231211	0.437889	0.667999	60	45	144	262	0.294118	0.85342	0.571429	0.630137	0.178826	0.38835	0.634956
H1.hESC	EN	DecisionTreeClassifier	72	87.4	91.4	157.4	0.440625	0.643004	0.452254	0.561988	0.0841893	0.446108	0.541815	104	116	100	191	0.509804	0.62215	0.472727	0.577299	0.130511	0.490566	0.565977
H1.hESC	EN	RandomForestClassifier	58.2	60.6	105.2	184.2	0.356217	0.752449	0.490513	0.593824	0.117448	0.412385	0.597884	85	79	119	228	0.416667	0.742671	0.518293	0.612524	0.167154	0.461957	0.604817
H1.hESC	EN	MLPClassifier	52	33.8	111.4	211	0.318353	0.861947	0.614413	0.644282	0.219681	0.41624	0.663271	66	63	138	244	0.323529	0.794788	0.511628	0.606654	0.133385	0.396396	0.62421
H1.hESC	EN	AdaBoostClassifier	55.4	39	108	205.8	0.339107	0.840689	0.585462	0.63989	0.208294	0.427889	0.653162	66	50	138	257	0.323529	0.837134	0.568966	0.632094	0.187833	0.4125	0.631978
H1.hESC	EN	GaussianNB	80.4	70	83	174.8	0.491972	0.713988	0.53535	0.625167	0.209842	0.511028	0.661203	95	87	109	220	0.465686	0.716612	0.521978	0.616438	0.186438	0.492228	0.621894
H1.hESC	EN	QuadraticDiscriminantAnalysis	55.6	38.4	107.8	206.4	0.340244	0.843158	0.595998	0.641851	0.215148	0.431807	0.656852	57	49	147	258	0.279412	0.840391	0.537736	0.616438	0.144701	0.367742	0.62001
H1.hESC	EN	GradientBoostingClassifier	57.8	42.6	105.6	202.2	0.353711	0.825982	0.575489	0.636943	0.204365	0.437086	0.645767	69	58	135	249	0.338235	0.811075	0.543307	0.622309	0.169202	0.416918	0.629654
H1.hESC	EN	XGBClassifier	64	67.4	99.4	177.4	0.39165	0.724644	0.488215	0.591372	0.122431	0.434297	0.5935	91	86	113	221	0.446078	0.71987	0.514124	0.610568	0.170804	0.47769	0.626573
H1.hESC	DDN	LogisticRegression	40.6	25.2	122.8	219.6	0.248414	0.896999	0.625356	0.637439	0.196396	0.352139	0.645378	38	31	166	276	0.186275	0.899023	0.550725	0.614481	0.122232	0.278388	0.602797
H1.hESC	DDN	KNeighborsClassifier	42.8	35.8	120.6	209	0.261903	0.853737	0.541641	0.616839	0.14259	0.352668	0.580057	35	53	169	254	0.171569	0.827362	0.397727	0.565558	-0.00138765	0.239726	0.544397
H1.hESC	DDN	SVC	1	1.6	162.4	243.2	0.00613497	0.993469	0.0909091	0.598238	-0.00772987	0.0114943	0.593622	0	0	204	307	0	1	0	0.600783	0	0	0.385914
H1.hESC	DDN	SVC	21.6	17.8	141.8	227	0.132253	0.92726	0.575889	0.609015	0.102616	0.208315	0.58274	17	27	187	280	0.0833333	0.912052	0.386364	0.581213	-0.00805617	0.137097	0.521907
H1.hESC	DDN	GaussianProcessClassifier	63.2	43.2	100.2	201.6	0.386757	0.823523	0.595237	0.648712	0.235202	0.468545	0.663166	70	68	134	239	0.343137	0.778502	0.507246	0.604697	0.134172	0.409357	0.622789
H1.hESC	DDN	DecisionTreeClassifier	70.4	90.6	93	154.2	0.430877	0.629936	0.437287	0.550221	0.0610006	0.433722	0.530407	99	122	105	185	0.485294	0.602606	0.447964	0.555773	0.0868916	0.465882	0.545427
H1.hESC	DDN	RandomForestClassifier	69.4	63	94	181.8	0.424675	0.742616	0.525326	0.615393	0.175634	0.46897	0.61888	63	83	141	224	0.308824	0.729642	0.431507	0.561644	0.0416994	0.36	0.569562
H1.hESC	DDN	MLPClassifier	56.4	38.8	107	206	0.344965	0.841469	0.601166	0.642835	0.219193	0.431693	0.641865	60	56	144	251	0.294118	0.81759	0.517241	0.608611	0.130598	0.375	0.609552
H1.hESC	DDN	AdaBoostClassifier	65	55.6	98.4	189.2	0.39777	0.772907	0.539398	0.622731	0.183558	0.456564	0.631156	75	86	129	221	0.367647	0.71987	0.465839	0.579256	0.0922632	0.410959	0.586152
H1.hESC	DDN	GaussianNB	134.6	180.6	28.8	64.2	0.823627	0.262248	0.427167	0.487019	0.101242	0.562209	0.578377	168	242	36	65	0.823529	0.211726	0.409756	0.455969	0.0433573	0.547231	0.538976
H1.hESC	DDN	QuadraticDiscriminantAnalysis	144.6	212	18.8	32.8	0.884954	0.133965	0.405464	0.434589	0.0291632	0.556012	0.583076	183	271	21	36	0.897059	0.117264	0.403084	0.428571	0.0222814	0.556231	0.559175
H1.hESC	DDN	GradientBoostingClassifier	63	47.8	100.4	197	0.385441	0.804727	0.573494	0.636946	0.211588	0.458395	0.660033	64	83	140	224	0.313725	0.729642	0.435374	0.563601	0.0469176	0.364672	0.582774
H1.hESC	DDN	XGBClassifier	65.2	74.8	98.2	170	0.398968	0.694473	0.465347	0.576181	0.0963529	0.429384	0.588903	90	98	114	209	0.441176	0.680782	0.478723	0.585127	0.123855	0.459184	0.584259
H1.hESC	PDNC	LogisticRegression	25.4	11.2	138	233.6	0.155417	0.954279	0.712675	0.634497	0.19256	0.2534	0.68326	29	21	175	286	0.142157	0.931596	0.58	0.616438	0.121571	0.228346	0.642205
H1.hESC	PDNC	KNeighborsClassifier	43.4	36.2	120	208.6	0.265629	0.852121	0.548729	0.617344	0.146808	0.356181	0.604131	57	50	147	257	0.279412	0.837134	0.53271	0.614481	0.14028	0.366559	0.609129
H1.hESC	PDNC	SVC	84.6	59.2	78.8	185.6	0.517732	0.75817	0.589409	0.661927	0.283461	0.550894	0.701001	104	82	100	225	0.509804	0.732899	0.55914	0.643836	0.247037	0.533333	0.659226
H1.hESC	PDNC	SVC	71.6	48	91.8	196.8	0.438089	0.803934	0.596022	0.6575	0.259702	0.503728	0.701813	80	69	124	238	0.392157	0.775244	0.536913	0.622309	0.180383	0.453258	0.664431
H1.hESC	PDNC	GaussianProcessClassifier	78.8	49.2	84.6	195.6	0.482268	0.79906	0.618067	0.672231	0.298085	0.541196	0.719669	101	68	103	239	0.495098	0.778502	0.597633	0.665362	0.284802	0.541555	0.704637
H1.hESC	PDNC	DecisionTreeClassifier	79.8	84.4	83.6	160.4	0.488456	0.655239	0.485327	0.588451	0.143441	0.486615	0.571638	108	109	96	198	0.529412	0.644951	0.497696	0.598826	0.172757	0.513064	0.587181
H1.hESC	PDNC	RandomForestClassifier	78.2	50.2	85.2	194.6	0.478677	0.794968	0.609776	0.668294	0.289173	0.534824	0.695995	99	71	105	236	0.485294	0.76873	0.582353	0.655577	0.264032	0.529412	0.701691
H1.hESC	PDNC	MLPClassifier	75.8	49.2	87.6	195.6	0.463908	0.799026	0.60836	0.664869	0.280324	0.52569	0.714215	94	70	110	237	0.460784	0.771987	0.573171	0.64775	0.24419	0.51087	0.685492
H1.hESC	PDNC	AdaBoostClassifier	79.6	61.2	83.8	183.6	0.487161	0.75006	0.570382	0.644808	0.246559	0.524104	0.682935	96	76	108	231	0.470588	0.752443	0.55814	0.639922	0.231146	0.510638	0.682538
H1.hESC	PDNC	GaussianNB	92.4	73.6	71	171.2	0.565547	0.699338	0.557145	0.645763	0.264491	0.560881	0.690816	117	101	87	206	0.573529	0.67101	0.536697	0.632094	0.242142	0.554502	0.654899
H1.hESC	PDNC	QuadraticDiscriminantAnalysis	89.6	70.6	73.8	174.2	0.548376	0.711629	0.560775	0.646232	0.261688	0.553279	0.675586	113	110	91	197	0.553922	0.641694	0.506726	0.606654	0.19317	0.529274	0.625168
H1.hESC	PDNC	GradientBoostingClassifier	80.4	50.6	83	194.2	0.492174	0.793279	0.613315	0.672712	0.299496	0.545461	0.713811	95	72	109	235	0.465686	0.765472	0.568862	0.645793	0.241355	0.512129	0.674778
H1.hESC	PDNC	XGBClassifier	83.2	64.6	80.2	180.2	0.509315	0.736109	0.563503	0.64528	0.250698	0.533755	0.675398	104	82	100	225	0.509804	0.732899	0.55914	0.643836	0.247037	0.533333	0.676662
H1.hESC	PKNC	LogisticRegression	0.4	0.2	163	244.6	0.00244651	0.999184	0.4	0.600195	0.01617	0.00486327	0.684913	0	0	204	307	0	1	0	0.600783	0	0	0.649262
H1.hESC	PKNC	KNeighborsClassifier	40.2	40.4	123.2	204.4	0.24605	0.834958	0.499756	0.599211	0.0999971	0.328672	0.601157	65	55	139	252	0.318627	0.820847	0.541667	0.620352	0.161139	0.401235	0.591692
H1.hESC	PKNC	SVC	90	70.8	73.4	174	0.550875	0.710803	0.560474	0.646748	0.26303	0.554422	0.692035	115	103	89	204	0.563725	0.664495	0.527523	0.624266	0.225984	0.545024	0.653318
H1.hESC	PKNC	SVC	75	54.4	88.4	190.4	0.459053	0.777745	0.579505	0.650165	0.24949	0.510971	0.695245	84	60	120	247	0.411765	0.80456	0.583333	0.64775	0.235492	0.482759	0.660942
H1.hESC	PKNC	GaussianProcessClassifier	79.4	51.6	84	193.2	0.486009	0.789241	0.605814	0.667824	0.288854	0.538596	0.717798	92	67	112	240	0.45098	0.781759	0.578616	0.649706	0.246198	0.506887	0.701076
H1.hESC	PKNC	DecisionTreeClassifier	81.6	82.8	81.8	162	0.499461	0.661817	0.4981	0.59678	0.161754	0.498059	0.580639	94	105	110	202	0.460784	0.65798	0.472362	0.579256	0.11928	0.466501	0.559382
H1.hESC	PKNC	RandomForestClassifier	77.8	47.6	85.6	197.2	0.476193	0.805567	0.620221	0.673697	0.299218	0.53826	0.71493	93	69	111	238	0.455882	0.775244	0.574074	0.64775	0.243256	0.508197	0.686538
H1.hESC	PKNC	MLPClassifier	74.4	47.4	89	197.4	0.455349	0.806363	0.61432	0.665844	0.281644	0.522387	0.715227	91	67	113	240	0.446078	0.781759	0.575949	0.64775	0.241431	0.502762	0.689468
H1.hESC	PKNC	AdaBoostClassifier	84.6	66.4	78.8	178.4	0.517821	0.728739	0.560455	0.6443	0.250355	0.537983	0.676631	100	92	104	215	0.490196	0.700326	0.520833	0.616438	0.192656	0.505051	0.64943
H1.hESC	PKNC	GaussianNB	102.6	89.8	60.8	155	0.627952	0.633162	0.533355	0.631066	0.256388	0.576655	0.688577	132	129	72	178	0.647059	0.579805	0.505747	0.606654	0.222259	0.567742	0.646795
H1.hESC	PKNC	QuadraticDiscriminantAnalysis	94.6	95.8	68.8	149	0.578962	0.608628	0.49863	0.596758	0.185431	0.533917	0.624571	128	158	76	149	0.627451	0.485342	0.447552	0.542074	0.111274	0.522449	0.604155
H1.hESC	PKNC	GradientBoostingClassifier	78.2	53.6	85.2	191.2	0.478565	0.781074	0.596091	0.659967	0.273332	0.529399	0.703219	86	62	118	245	0.421569	0.798046	0.581081	0.64775	0.237116	0.488636	0.679409
H1.hESC	PKNC	XGBClassifier	78.2	57.4	85.2	187.4	0.478558	0.76551	0.577625	0.650654	0.254336	0.522929	0.685029	95	83	109	224	0.465686	0.729642	0.533708	0.624266	0.200778	0.497382	0.672255
HeLa.S3	ALL_COMP	LogisticRegression	0.6	1.2	17.8	92.8	0.0321637	0.987234	0.2	0.830942	0.0395139	0.0554113	0.610576	0	1	23	117	0	0.991525	0	0.829787	-0.0373129	0	0.697126
HeLa.S3	ALL_COMP	KNeighborsClassifier	0.4	3.2	18	90.8	0.0222222	0.965957	0.233333	0.811425	-0.00248006	0.0377193	0.523983	2	5	21	113	0.0869565	0.957627	0.285714	0.815603	0.0758366	0.133333	0.517133
HeLa.S3	ALL_COMP	SVC	0	0	18.4	94	0	1	0	0.836315	0	0	0.482612	0	0	23	118	0	1	0	0.836879	0	0	0.365512
HeLa.S3	ALL_COMP	SVC	0	0	18.4	94	0	1	0	0.836315	0	0	0.557973	0	0	23	118	0	1	0	0.836879	0	0	0.540715
HeLa.S3	ALL_COMP	GaussianProcessClassifier	0	0	18.4	94	0	1	0	0.836315	0	0	0.609954	0	0	23	118	0	1	0	0.836879	0	0	0.771186
HeLa.S3	ALL_COMP	DecisionTreeClassifier	3.6	20.2	14.8	73.8	0.195906	0.785106	0.152982	0.688669	-0.0164392	0.171336	0.490506	2	23	21	95	0.0869565	0.805085	0.08	0.687943	-0.104439	0.0833333	0.446021
HeLa.S3	ALL_COMP	RandomForestClassifier	0	0.6	18.4	93.4	0	0.993617	0	0.831005	-0.0205661	0	0.522238	0	0	23	118	0	1	0	0.836879	0	0	0.594694
HeLa.S3	ALL_COMP	MLPClassifier	0.2	0.6	18.2	93.4	0.0105263	0.993617	0.2	0.832728	0.0219267	0.02	0.600834	2	1	21	117	0.0869565	0.991525	0.666667	0.843972	0.200944	0.153846	0.747605
HeLa.S3	ALL_COMP	AdaBoostClassifier	1.6	8.6	16.8	85.4	0.0865497	0.908511	0.163333	0.774083	-0.00334869	0.112485	0.602022	3	10	20	108	0.130435	0.915254	0.230769	0.787234	0.0583499	0.166667	0.631172
HeLa.S3	ALL_COMP	GaussianNB	12	43.2	6.4	50.8	0.652632	0.540426	0.215121	0.558723	0.143186	0.322953	0.621308	20	47	3	71	0.869565	0.601695	0.298507	0.64539	0.348668	0.444444	0.773029
HeLa.S3	ALL_COMP	QuadraticDiscriminantAnalysis	0	0	18.4	94	0	1	0	0.836315	0	0	0.5	0	0	23	118	0	1	0	0.836879	0	0	0.5
HeLa.S3	ALL_COMP	GradientBoostingClassifier	0.8	1.4	17.6	92.6	0.0438596	0.985106	0.516667	0.831021	0.0986724	0.0785442	0.556986	0	0	23	118	0	1	0	0.836879	0	0	0.628592
HeLa.S3	ALL_COMP	XGBClassifier	0.6	2.8	17.8	91.2	0.0321637	0.970213	0.156667	0.816719	0.00244933	0.0529644	0.568066	4	4	19	114	0.173913	0.966102	0.5	0.836879	0.223619	0.258065	0.596536
HeLa.S3	CDK	LogisticRegression	0.2	0.4	18.2	93.6	0.0111111	0.995745	0.2	0.834529	0.0267668	0.0210526	0.581685	0	0	23	118	0	1	0	0.836879	0	0	0.761975
HeLa.S3	CDK	KNeighborsClassifier	0.4	4.2	18	89.8	0.0216374	0.955319	0.09	0.802513	-0.0409052	0.0347826	0.512119	2	7	21	111	0.0869565	0.940678	0.222222	0.801418	0.0417684	0.125	0.549742
HeLa.S3	CDK	SVC	0	0	18.4	94	0	1	0	0.836315	0	0	0.521743	0	0	23	118	0	1	0	0.836879	0	0	0.333088
HeLa.S3	CDK	SVC	0	0	18.4	94	0	1	0	0.836315	0	0	0.478817	0	0	23	118	0	1	0	0.836879	0	0	0.616802
HeLa.S3	CDK	GaussianProcessClassifier	0	0	18.4	94	0	1	0	0.836315	0	0	0.605655	0	0	23	118	0	1	0	0.836879	0	0	0.757553
HeLa.S3	CDK	DecisionTreeClassifier	2.8	18.4	15.6	75.6	0.152632	0.804255	0.128545	0.697582	-0.0426085	0.138954	0.478443	7	27	16	91	0.304348	0.771186	0.205882	0.695035	0.0652405	0.245614	0.537767
HeLa.S3	CDK	RandomForestClassifier	0	0.6	18.4	93.4	0	0.993617	0	0.830958	-0.020108	0	0.540855	0	1	23	117	0	0.991525	0	0.829787	-0.0373129	0	0.681282
HeLa.S3	CDK	MLPClassifier	0	0	18.4	94	0	1	0	0.836315	0	0	0.565273	0	0	23	118	0	1	0	0.836879	0	0	0.755343
HeLa.S3	CDK	AdaBoostClassifier	0.6	7.2	17.8	86.8	0.0333333	0.923404	0.0619048	0.777528	-0.0636234	0.0416667	0.551913	3	9	20	109	0.130435	0.923729	0.25	0.794326	0.0717178	0.171429	0.712233
HeLa.S3	CDK	GaussianNB	7	26.2	11.4	67.8	0.381871	0.721277	0.21486	0.665661	0.0850792	0.274542	0.593225	16	33	7	85	0.695652	0.720339	0.326531	0.716312	0.322773	0.444444	0.770081
HeLa.S3	CDK	QuadraticDiscriminantAnalysis	10.6	34.8	7.8	59.2	0.576023	0.629787	0.230946	0.621034	0.154638	0.328989	0.646609	17	46	6	72	0.73913	0.610169	0.269841	0.631206	0.259589	0.395349	0.725497
HeLa.S3	CDK	GradientBoostingClassifier	0.4	3.8	18	90.2	0.0222222	0.959574	0.09	0.806037	-0.0355345	0.0355731	0.541259	0	9	23	109	0	0.923729	0	0.77305	-0.115281	0	0.618644
HeLa.S3	CDK	XGBClassifier	1	4.6	17.4	89.4	0.054386	0.951064	0.195	0.804298	0.0139883	0.08438	0.578406	2	2	21	116	0.0869565	0.983051	0.5	0.836879	0.155797	0.148148	0.581798
HeLa.S3	RDK	LogisticRegression	0	0	18.4	94	0	1	0	0.836315	0	0	0.577753	0	0	23	118	0	1	0	0.836879	0	0	0.738025
HeLa.S3	RDK	KNeighborsClassifier	0.8	2	17.6	92	0.0438596	0.978723	0.24	0.825664	0.0438392	0.0730303	0.508722	1	3	22	115	0.0434783	0.974576	0.25	0.822695	0.0401792	0.0740741	0.485262
HeLa.S3	RDK	SVC	0	0	18.4	94	0	1	0	0.836315	0	0	0.511223	0	0	23	118	0	1	0	0.836879	0	0	0.528003
HeLa.S3	RDK	SVC	0.2	0	18.2	94	0.0111111	1	0.2	0.838101	0.0433807	0.0210526	0.501014	0	0	23	118	0	1	0	0.836879	0	0	0.473471
HeLa.S3	RDK	GaussianProcessClassifier	0	0	18.4	94	0	1	0	0.836315	0	0	0.601636	0	0	23	118	0	1	0	0.836879	0	0	0.749447
HeLa.S3	RDK	DecisionTreeClassifier	3.6	17.2	14.8	76.8	0.195322	0.817021	0.17229	0.71525	0.0115445	0.182435	0.506171	3	24	20	94	0.130435	0.79661	0.111111	0.687943	-0.0685056	0.12	0.463522
HeLa.S3	RDK	RandomForestClassifier	0.2	0.8	18.2	93.2	0.0111111	0.991489	0.0666667	0.830973	-0.00120837	0.0190476	0.521917	0	1	23	117	0	0.991525	0	0.829787	-0.0373129	0	0.609433
HeLa.S3	RDK	MLPClassifier	0	0.2	18.4	93.8	0	0.997872	0	0.834529	-0.00830694	0	0.580708	0	0	23	118	0	1	0	0.836879	0	0	0.760501
HeLa.S3	RDK	AdaBoostClassifier	1	6.8	17.4	87.2	0.0549708	0.92766	0.115079	0.78464	-0.0305169	0.0697061	0.572319	0	3	23	115	0	0.974576	0	0.815603	-0.0650945	0	0.634672
HeLa.S3	RDK	GaussianNB	7.2	22	11.2	72	0.390058	0.765957	0.25034	0.704646	0.134096	0.301103	0.62937	15	31	8	87	0.652174	0.737288	0.326087	0.723404	0.306923	0.434783	0.768976
HeLa.S3	RDK	QuadraticDiscriminantAnalysis	6.8	23.4	11.6	70.6	0.370175	0.751064	0.229174	0.688575	0.103127	0.278181	0.628723	10	26	13	92	0.434783	0.779661	0.277778	0.723404	0.181707	0.338983	0.718497
HeLa.S3	RDK	GradientBoostingClassifier	0.4	2.6	18	91.4	0.0210526	0.97234	0.1	0.816672	-0.00367483	0.0347826	0.569441	1	5	22	113	0.0434783	0.957627	0.166667	0.808511	0.00202336	0.0689655	0.701916
HeLa.S3	RDK	XGBClassifier	1.8	5.6	16.6	88.4	0.0982456	0.940426	0.23899	0.802528	0.0554405	0.136675	0.550747	1	4	22	114	0.0434783	0.966102	0.2	0.815603	0.0191388	0.0714286	0.607222
HeLa.S3	NRI	LogisticRegression	0	0.8	18.4	93.2	0	0.991489	0	0.829204	-0.0238708	0	0.642136	0	1	23	117	0	0.991525	0	0.829787	-0.0373129	0	0.696389
HeLa.S3	NRI	KNeighborsClassifier	1.8	2.8	16.6	91.2	0.0982456	0.970213	0.461111	0.827402	0.143668	0.157919	0.6081	0	3	23	115	0	0.974576	0	0.815603	-0.0650945	0	0.529661
HeLa.S3	NRI	SVC	0	0.2	18.4	93.8	0	0.997872	0	0.834529	-0.00830694	0	0.469186	0	0	23	118	0	1	0	0.836879	0	0	0.375829
HeLa.S3	NRI	SVC	0.2	0.2	18.2	93.8	0.0111111	0.997872	0.1	0.836315	0.0249133	0.02	0.599477	0	0	23	118	0	1	0	0.836879	0	0	0.506264
HeLa.S3	NRI	GaussianProcessClassifier	0	0.4	18.4	93.6	0	0.995745	0	0.832775	-0.0120697	0	0.638901	0	0	23	118	0	1	0	0.836879	0	0	0.696758
HeLa.S3	NRI	DecisionTreeClassifier	5.2	16.4	13.2	77.6	0.282456	0.825532	0.237856	0.736615	0.0999442	0.256168	0.553994	5	22	18	96	0.217391	0.813559	0.185185	0.716312	0.029063	0.2	0.515475
HeLa.S3	NRI	RandomForestClassifier	0.6	3	17.8	91	0.0321637	0.968085	0.12381	0.814981	-0.00824701	0.0498168	0.568238	0	1	23	117	0	0.991525	0	0.829787	-0.0373129	0	0.6507
HeLa.S3	NRI	MLPClassifier	0	0.6	18.4	93.4	0	0.993617	0	0.831005	-0.0148493	0	0.614632	0	0	23	118	0	1	0	0.836879	0	0	0.712233
HeLa.S3	NRI	AdaBoostClassifier	0.6	4.8	17.8	89.2	0.0327485	0.948936	0.191667	0.798941	-0.011619	0.0534799	0.51253	3	6	20	112	0.130435	0.949153	0.333333	0.815603	0.120293	0.1875	0.609064
HeLa.S3	NRI	GaussianNB	1.4	2.8	17	91.2	0.0760234	0.970213	0.405	0.823831	0.105577	0.124129	0.622116	0	5	23	113	0	0.957627	0	0.801418	-0.0846522	0	0.6986
HeLa.S3	NRI	QuadraticDiscriminantAnalysis	1	2.4	17.4	91.6	0.054386	0.974468	0.333333	0.823846	0.0704571	0.0920779	0.614732	0	3	23	115	0	0.974576	0	0.815603	-0.0650945	0	0.665807
HeLa.S3	NRI	GradientBoostingClassifier	1.2	5.2	17.2	88.8	0.0654971	0.944681	0.201099	0.800664	0.021056	0.0956858	0.542858	0	1	23	117	0	0.991525	0	0.829787	-0.0373129	0	0.652727
HeLa.S3	NRI	XGBClassifier	2	6.4	16.4	87.6	0.109357	0.931915	0.216084	0.797124	0.0490442	0.140992	0.535349	2	4	21	114	0.0869565	0.966102	0.333333	0.822695	0.0971214	0.137931	0.568902
HeLa.S3	ES	LogisticRegression	0	0	18.4	94	0	1	0	0.836315	0	0	0.481299	0	0	23	118	0	1	0	0.836879	0	0	0.563744
HeLa.S3	ES	KNeighborsClassifier	0.2	2.2	18.2	91.8	0.0105263	0.976596	0.04	0.818537	-0.0347244	0.0166667	0.521152	0	1	23	117	0	0.991525	0	0.829787	-0.0373129	0	0.429071
HeLa.S3	ES	SVC	0	0	18.4	94	0	1	0	0.836315	0	0	0.483315	0	0	23	118	0	1	0	0.836879	0	0	0.563744
HeLa.S3	ES	SVC	0	0	18.4	94	0	1	0	0.836315	0	0	0.504709	0	0	23	118	0	1	0	0.836879	0	0	0.501842
HeLa.S3	ES	GaussianProcessClassifier	0	0	18.4	94	0	1	0	0.836315	0	0	0.453534	0	0	23	118	0	1	0	0.836879	0	0	0.563375
HeLa.S3	ES	DecisionTreeClassifier	3	14.4	15.4	79.6	0.164327	0.846809	0.170255	0.734956	0.00976444	0.165298	0.504622	1	16	22	102	0.0434783	0.864407	0.0588235	0.730496	-0.10452	0.05	0.453943
HeLa.S3	ES	RandomForestClassifier	3.2	14.2	15.2	79.8	0.173684	0.848936	0.185695	0.738417	0.0239589	0.177172	0.513559	4	17	19	101	0.173913	0.855932	0.190476	0.744681	0.0309728	0.181818	0.551584
HeLa.S3	ES	MLPClassifier	0	0	18.4	94	0	1	0	0.836315	0	0	0.486344	0	0	23	118	0	1	0	0.836879	0	0	0.436256
HeLa.S3	ES	AdaBoostClassifier	1	2.6	17.4	91.4	0.0538012	0.97234	0.27	0.822092	0.0528139	0.0881818	0.524956	0	1	23	117	0	0.991525	0	0.829787	-0.0373129	0	0.580324
HeLa.S3	ES	GaussianNB	0	0	18.4	94	0	1	0	0.836315	0	0	0.410968	0	0	23	118	0	1	0	0.836879	0	0	0.561533
HeLa.S3	ES	QuadraticDiscriminantAnalysis	0	0.2	18.4	93.8	0	0.997872	0	0.834529	-0.00830694	0	0.498221	0	0	23	118	0	1	0	0.836879	0	0	0.549742
HeLa.S3	ES	GradientBoostingClassifier	1	5.2	17.4	88.8	0.054386	0.944681	0.166905	0.798925	0.000198705	0.0814426	0.463578	1	10	22	108	0.0434783	0.915254	0.0909091	0.77305	-0.0568519	0.0588235	0.492447
HeLa.S3	ES	XGBClassifier	1	5.8	17.4	88.2	0.0532164	0.938298	0.110833	0.793663	-0.0220785	0.067619	0.476845	1	2	22	116	0.0434783	0.983051	0.333333	0.829787	0.0679246	0.0769231	0.54311
HeLa.S3	EN	LogisticRegression	0	0	18.4	94	0	1	0	0.836315	0	0	0.606078	0	0	23	118	0	1	0	0.836879	0	0	0.754606
HeLa.S3	EN	KNeighborsClassifier	0	3	18.4	91	0	0.968085	0	0.809703	-0.0680838	0	0.445962	0	2	23	116	0	0.983051	0	0.822695	-0.0529579	0	0.535556
HeLa.S3	EN	SVC	0	0	18.4	94	0	1	0	0.836315	0	0	0.387284	0	0	23	118	0	1	0	0.836879	0	0	0.271186
HeLa.S3	EN	SVC	0	0	18.4	94	0	1	0	0.836315	0	0	0.508386	0	0	23	118	0	1	0	0.836879	0	0	0.343405
HeLa.S3	EN	GaussianProcessClassifier	0	0	18.4	94	0	1	0	0.836315	0	0	0.599465	0	0	23	118	0	1	0	0.836879	0	0	0.768607
HeLa.S3	EN	DecisionTreeClassifier	4.4	15	14	79	0.238012	0.840426	0.232457	0.74202	0.0799487	0.233511	0.539219	4	22	19	96	0.173913	0.813559	0.153846	0.70922	-0.0119354	0.163265	0.493736
HeLa.S3	EN	RandomForestClassifier	0.4	2.2	18	91.8	0.0210526	0.976596	0.133333	0.820243	-0.00763292	0.0363636	0.499029	1	2	22	116	0.0434783	0.983051	0.333333	0.829787	0.0679246	0.0769231	0.551953
HeLa.S3	EN	MLPClassifier	0	0	18.4	94	0	1	0	0.836315	0	0	0.447984	0	0	23	118	0	1	0	0.836879	0	0	0.238025
HeLa.S3	EN	AdaBoostClassifier	0.8	3	17.6	91	0.0444444	0.968085	0.133333	0.816751	0.00720655	0.0666667	0.517914	1	4	22	114	0.0434783	0.966102	0.2	0.815603	0.0191388	0.0714286	0.659175
HeLa.S3	EN	GaussianNB	1.6	5.8	16.8	88.2	0.0865497	0.938298	0.193506	0.798973	0.0310102	0.118974	0.609008	1	5	22	113	0.0434783	0.957627	0.166667	0.808511	0.00202336	0.0689655	0.769713
HeLa.S3	EN	QuadraticDiscriminantAnalysis	1	3.2	17.4	90.8	0.0549708	0.965957	0.416667	0.816846	0.0764677	0.0938552	0.578767	0	3	23	115	0	0.974576	0	0.815603	-0.0650945	0	0.719234
HeLa.S3	EN	GradientBoostingClassifier	0.8	3.2	17.6	90.8	0.0438596	0.965957	0.257143	0.815013	0.032486	0.0713846	0.533993	2	1	21	117	0.0869565	0.991525	0.666667	0.843972	0.200944	0.153846	0.666912
HeLa.S3	EN	XGBClassifier	0.4	6.8	18	87.2	0.0222222	0.92766	0.0525	0.779346	-0.0746927	0.029156	0.46225	5	6	18	112	0.217391	0.949153	0.454545	0.829787	0.229438	0.294118	0.570007
HeLa.S3	DDN	LogisticRegression	0	0.6	18.4	93.4	0	0.993617	0	0.830958	-0.0249208	0	0.609568	0	0	23	118	0	1	0	0.836879	0	0	0.777819
HeLa.S3	DDN	KNeighborsClassifier	0.2	4.4	18.2	89.6	0.0111111	0.953191	0.0333333	0.798957	-0.0680913	0.0166667	0.519379	1	4	22	114	0.0434783	0.966102	0.2	0.815603	0.0191388	0.0714286	0.522108
HeLa.S3	DDN	SVC	0	0	18.4	94	0	1	0	0.836315	0	0	0.48464	0	0	23	118	0	1	0	0.836879	0	0	0.596536
HeLa.S3	DDN	SVC	0	0.2	18.4	93.8	0	0.997872	0	0.834529	-0.00830694	0	0.5163	0	0	23	118	0	1	0	0.836879	0	0	0.47126
HeLa.S3	DDN	GaussianProcessClassifier	0	0	18.4	94	0	1	0	0.836315	0	0	0.642591	0	0	23	118	0	1	0	0.836879	0	0	0.788136
HeLa.S3	DDN	DecisionTreeClassifier	3.4	16	15	78	0.185965	0.829787	0.171472	0.724147	0.0130348	0.175639	0.507876	6	20	17	98	0.26087	0.830508	0.230769	0.737589	0.0870585	0.244898	0.545689
HeLa.S3	DDN	RandomForestClassifier	0	2.2	18.4	91.8	0	0.976596	0	0.816751	-0.0603488	0	0.536049	1	1	22	117	0.0434783	0.991525	0.5	0.836879	0.10937	0.08	0.681098
HeLa.S3	DDN	MLPClassifier	0	0	18.4	94	0	1	0	0.836315	0	0	0.57379	0	0	23	118	0	1	0	0.836879	0	0	0.702653
HeLa.S3	DDN	AdaBoostClassifier	0.6	2.8	17.8	91.2	0.0321637	0.970213	0.2	0.816688	0.0122107	0.0554113	0.511805	1	1	22	117	0.0434783	0.991525	0.5	0.836879	0.10937	0.08	0.64941
HeLa.S3	DDN	GaussianNB	0.6	3.6	17.8	90.4	0.0327485	0.961702	0.142222	0.80964	0.00558921	0.0485714	0.566704	0	2	23	116	0	0.983051	0	0.822695	-0.0529579	0	0.690862
HeLa.S3	DDN	QuadraticDiscriminantAnalysis	1	2.8	17.4	91.2	0.0532164	0.970213	0.22381	0.820291	0.0405991	0.0845995	0.620213	1	4	22	114	0.0434783	0.966102	0.2	0.815603	0.0191388	0.0714286	0.619749
HeLa.S3	DDN	GradientBoostingClassifier	0.4	3.4	18	90.6	0.0210526	0.96383	0.14	0.809576	-0.0219787	0.0357143	0.538061	2	2	21	116	0.0869565	0.983051	0.5	0.836879	0.155797	0.148148	0.658069
HeLa.S3	DDN	XGBClassifier	1.2	7.6	17.2	86.4	0.0660819	0.919149	0.138889	0.779409	-0.019124	0.0892565	0.518944	1	8	22	110	0.0434783	0.932203	0.111111	0.787234	-0.0367562	0.0625	0.647015
HeLa.S3	PDNC	LogisticRegression	0	0	18.4	94	0	1	0	0.836315	0	0	0.604523	0	0	23	118	0	1	0	0.836879	0	0	0.755343
HeLa.S3	PDNC	KNeighborsClassifier	0.6	4	17.8	90	0.0333333	0.957447	0.12	0.806116	-0.0194291	0.0521739	0.515083	1	7	22	111	0.0434783	0.940678	0.125	0.794326	-0.0253042	0.0645161	0.51787
HeLa.S3	PDNC	SVC	0	0	18.4	94	0	1	0	0.836315	0	0	0.474493	0	0	23	118	0	1	0	0.836879	0	0	0.640383
HeLa.S3	PDNC	SVC	0	0.2	18.4	93.8	0	0.997872	0	0.834529	-0.00830694	0	0.464539	0	0	23	118	0	1	0	0.836879	0	0	0.525424
HeLa.S3	PDNC	GaussianProcessClassifier	0	0	18.4	94	0	1	0	0.836315	0	0	0.593281	0	0	23	118	0	1	0	0.836879	0	0	0.752763
HeLa.S3	PDNC	DecisionTreeClassifier	3.8	16.8	14.6	77.2	0.205263	0.821277	0.191256	0.720544	0.0292018	0.196098	0.51327	4	23	19	95	0.173913	0.805085	0.148148	0.702128	-0.0197213	0.16	0.489499
HeLa.S3	PDNC	RandomForestClassifier	0	1	18.4	93	0	0.989362	0	0.827386	-0.02515	0	0.519136	0	0	23	118	0	1	0	0.836879	0	0	0.586404
HeLa.S3	PDNC	MLPClassifier	0	0	18.4	94	0	1	0	0.836315	0	0	0.503465	0	0	23	118	0	1	0	0.836879	0	0	0.757922
HeLa.S3	PDNC	AdaBoostClassifier	1	5.2	17.4	88.8	0.0549708	0.944681	0.183571	0.799004	0.00554981	0.0837337	0.562498	2	3	21	115	0.0869565	0.974576	0.4	0.829787	0.12293	0.142857	0.685888
HeLa.S3	PDNC	GaussianNB	8.8	31	9.6	63	0.480117	0.670213	0.218833	0.638906	0.114803	0.299818	0.599969	18	41	5	77	0.782609	0.652542	0.305085	0.673759	0.325921	0.439024	0.767133
HeLa.S3	PDNC	QuadraticDiscriminantAnalysis	10.4	26.2	8	67.8	0.564327	0.721277	0.286604	0.695765	0.227417	0.378248	0.668303	15	42	8	76	0.652174	0.644068	0.263158	0.64539	0.223036	0.375	0.685704
HeLa.S3	PDNC	GradientBoostingClassifier	0.4	1.8	18	92.2	0.0222222	0.980851	0.0666667	0.823846	-0.00914769	0.0333333	0.513208	1	0	22	118	0.0434783	1	1	0.843972	0.191431	0.0833333	0.691599
HeLa.S3	PDNC	XGBClassifier	1.8	2.8	16.6	91.2	0.0964912	0.970213	0.356667	0.82737	0.116629	0.151631	0.572589	5	9	18	109	0.217391	0.923729	0.357143	0.808511	0.174352	0.27027	0.658806
HeLa.S3	PKNC	LogisticRegression	0	0	18.4	94	0	1	0	0.836315	0	0	0.592074	0	0	23	118	0	1	0	0.836879	0	0	0.745026
HeLa.S3	PKNC	KNeighborsClassifier	0.4	4.6	18	89.4	0.0216374	0.951064	0.0733333	0.798925	-0.0504532	0.0333333	0.535781	3	4	20	114	0.130435	0.966102	0.428571	0.829787	0.164208	0.2	0.57885
HeLa.S3	PKNC	SVC	0	0	18.4	94	0	1	0	0.836315	0	0	0.411976	0	0	23	118	0	1	0	0.836879	0	0	0.56227
HeLa.S3	PKNC	SVC	0	0	18.4	94	0	1	0	0.836315	0	0	0.537016	0	0	23	118	0	1	0	0.836879	0	0	0.722918
HeLa.S3	PKNC	GaussianProcessClassifier	0	0	18.4	94	0	1	0	0.836315	0	0	0.596504	0	0	23	118	0	1	0	0.836879	0	0	0.750921
HeLa.S3	PKNC	DecisionTreeClassifier	5.8	16.6	12.6	77.4	0.312865	0.823404	0.249806	0.740186	0.122548	0.276535	0.568135	5	19	18	99	0.217391	0.838983	0.208333	0.737589	0.0554227	0.212766	0.528187
HeLa.S3	PKNC	RandomForestClassifier	0	0.2	18.4	93.8	0	0.997872	0	0.834545	-0.00849638	0	0.494709	0	0	23	118	0	1	0	0.836879	0	0	0.610906
HeLa.S3	PKNC	MLPClassifier	0	0	18.4	94	0	1	0	0.836315	0	0	0.598967	0	0	23	118	0	1	0	0.836879	0	0	0.742078
HeLa.S3	PKNC	AdaBoostClassifier	1.8	9	16.6	85	0.0988304	0.904255	0.161221	0.772361	0.0010943	0.120772	0.589629	0	10	23	108	0	0.915254	0	0.765957	-0.12198	0	0.634119
HeLa.S3	PKNC	GaussianNB	11	43	7.4	51	0.598246	0.542553	0.202127	0.551596	0.104456	0.30177	0.625874	19	48	4	70	0.826087	0.59322	0.283582	0.631206	0.31023	0.422222	0.778924
HeLa.S3	PKNC	QuadraticDiscriminantAnalysis	0	0	18.4	94	0	1	0	0.836315	0	0	0.627485	0	2	23	116	0	0.983051	0	0.822695	-0.0529579	0	0.642594
HeLa.S3	PKNC	GradientBoostingClassifier	0.6	3	17.8	91	0.0321637	0.968085	0.0971429	0.814965	-0.0141141	0.0481605	0.557559	0	1	23	117	0	0.991525	0	0.829787	-0.0373129	0	0.650332
HeLa.S3	PKNC	XGBClassifier	1	3	17.4	91	0.054386	0.968085	0.295238	0.818489	0.054649	0.0896684	0.56243	0	2	23	116	0	0.983051	0	0.822695	-0.0529579	0	0.641489
HepG2	ALL_COMP	LogisticRegression	5.8	5.4	39.2	114.2	0.128889	0.954902	0.521558	0.729054	0.147772	0.203367	0.629531	7	9	49	141	0.125	0.94	0.4375	0.718447	0.108048	0.194444	0.599167
HepG2	ALL_COMP	KNeighborsClassifier	5.4	11.6	39.6	108	0.12	0.903137	0.331055	0.68901	0.0377883	0.173224	0.550131	5	12	51	138	0.0892857	0.92	0.294118	0.694175	0.0150141	0.136986	0.50625
HepG2	ALL_COMP	SVC	0	0	45	119.6	0	1	0	0.726608	0	0	0.607009	0	0	56	150	0	1	0	0.728155	0	0	0.637619
HepG2	ALL_COMP	SVC	0	0	45	119.6	0	1	0	0.726608	0	0	0.470158	0	0	56	150	0	1	0	0.728155	0	0	0.427321
HepG2	ALL_COMP	GaussianProcessClassifier	3	3	42	116.6	0.0666667	0.97486	0.517222	0.726585	0.100231	0.116154	0.645595	3	5	53	145	0.0535714	0.966667	0.375	0.718447	0.0466049	0.09375	0.663929
HepG2	ALL_COMP	DecisionTreeClassifier	16.6	35.4	28.4	84.2	0.368889	0.704062	0.322228	0.612395	0.0711739	0.34271	0.536475	24	49	32	101	0.428571	0.673333	0.328767	0.606796	0.0947866	0.372093	0.550952
HepG2	ALL_COMP	RandomForestClassifier	6	4.2	39	115.4	0.133333	0.96479	0.630006	0.737494	0.191153	0.217799	0.648982	6	6	50	144	0.107143	0.96	0.5	0.728155	0.12754	0.176471	0.635952
HepG2	ALL_COMP	MLPClassifier	7.4	9.4	37.6	110.2	0.164444	0.921457	0.528807	0.714501	0.137678	0.2207	0.638527	21	27	35	123	0.375	0.82	0.4375	0.699029	0.205223	0.403846	0.683452
HepG2	ALL_COMP	AdaBoostClassifier	11.4	20.2	33.6	99.4	0.253333	0.83105	0.360424	0.673149	0.0952977	0.296323	0.60039	16	34	40	116	0.285714	0.773333	0.32	0.640777	0.0612766	0.301887	0.570655
HepG2	ALL_COMP	GaussianNB	30.8	56	14.2	63.6	0.684444	0.532045	0.357447	0.573622	0.19478	0.467953	0.65367	40	75	16	75	0.714286	0.5	0.347826	0.558252	0.191983	0.467836	0.637976
HepG2	ALL_COMP	QuadraticDiscriminantAnalysis	6.8	13.4	38.2	106.2	0.151111	0.888039	0.341441	0.686548	0.0542633	0.205428	0.548441	6	8	50	142	0.107143	0.946667	0.428571	0.718447	0.0951227	0.171429	0.609286
HepG2	ALL_COMP	GradientBoostingClassifier	8.6	12	36.4	107.6	0.191111	0.899594	0.423383	0.705898	0.124292	0.262939	0.640761	12	20	44	130	0.214286	0.866667	0.375	0.68932	0.0994305	0.272727	0.577976
HepG2	ALL_COMP	XGBClassifier	10.8	14	34.2	105.6	0.24	0.882955	0.430832	0.707147	0.150982	0.305534	0.635669	13	14	43	136	0.232143	0.906667	0.481481	0.723301	0.183	0.313253	0.540595
HepG2	CDK	LogisticRegression	4.6	5.2	40.4	114.4	0.102222	0.956569	0.512139	0.722986	0.120521	0.16768	0.655644	6	9	50	141	0.107143	0.94	0.4	0.713592	0.0807222	0.169014	0.630119
HepG2	CDK	KNeighborsClassifier	6	11.2	39	108.4	0.133333	0.906275	0.353012	0.694952	0.058618	0.191082	0.557947	5	11	51	139	0.0892857	0.926667	0.3125	0.699029	0.0265172	0.138889	0.596667
HepG2	CDK	SVC	1.2	1.6	43.8	118	0.0266667	0.986653	0.0923077	0.724176	0.0151636	0.0413793	0.591342	0	2	56	148	0	0.986667	0	0.718447	-0.060499	0	0.58
HepG2	CDK	SVC	0	0	45	119.6	0	1	0	0.726608	0	0	0.498734	0	0	56	150	0	1	0	0.728155	0	0	0.407083
HepG2	CDK	GaussianProcessClassifier	0	0	45	119.6	0	1	0	0.726608	0	0	0.592458	0	0	56	150	0	1	0	0.728155	0	0	0.54369
HepG2	CDK	DecisionTreeClassifier	14.8	37.2	30.2	82.4	0.328889	0.688992	0.278777	0.590503	0.0146897	0.301286	0.50894	20	37	36	113	0.357143	0.753333	0.350877	0.645631	0.10987	0.353982	0.555238
HepG2	CDK	RandomForestClassifier	5.8	8.6	39.2	111	0.128889	0.928109	0.397976	0.709608	0.0878155	0.192584	0.611546	12	9	44	141	0.214286	0.94	0.571429	0.742718	0.226866	0.311688	0.662321
HepG2	CDK	MLPClassifier	8	9.2	37	110.4	0.177778	0.923067	0.496101	0.719276	0.155029	0.255541	0.661186	12	11	44	139	0.214286	0.926667	0.521739	0.73301	0.199124	0.303797	0.66369
HepG2	CDK	AdaBoostClassifier	10.4	17.8	34.6	101.8	0.231111	0.851162	0.373595	0.681648	0.0991144	0.28389	0.624094	14	21	42	129	0.25	0.86	0.4	0.694175	0.130317	0.307692	0.642976
HepG2	CDK	GaussianNB	23.8	34.8	21.2	84.8	0.528889	0.709104	0.406959	0.659845	0.221885	0.459807	0.659378	32	49	24	101	0.571429	0.673333	0.395062	0.645631	0.222939	0.467153	0.641548
HepG2	CDK	QuadraticDiscriminantAnalysis	21.2	46.8	23.8	72.8	0.471111	0.608866	0.319034	0.571168	0.078199	0.363206	0.568026	40	80	16	70	0.714286	0.466667	0.333333	0.533981	0.163254	0.454545	0.627143
HepG2	CDK	GradientBoostingClassifier	8.6	12.6	36.4	107	0.191111	0.89465	0.427381	0.702328	0.120764	0.259228	0.618164	10	19	46	131	0.178571	0.873333	0.344828	0.684466	0.066399	0.235294	0.568452
HepG2	CDK	XGBClassifier	10.8	16	34.2	103.6	0.24	0.866134	0.411099	0.694982	0.131084	0.30098	0.631209	11	29	45	121	0.196429	0.806667	0.275	0.640777	0.00348137	0.229167	0.546429
HepG2	RDK	LogisticRegression	2.6	4	42.4	115.6	0.0577778	0.966583	0.410101	0.718115	0.0563454	0.0980909	0.627006	0	2	56	148	0	0.986667	0	0.718447	-0.060499	0	0.674762
HepG2	RDK	KNeighborsClassifier	5.8	11.6	39.2	108	0.128889	0.903053	0.339942	0.691375	0.0484861	0.185642	0.556864	6	12	50	138	0.107143	0.92	0.333333	0.699029	0.0427642	0.162162	0.575357
HepG2	RDK	SVC	0	0.4	45	119.2	0	0.996639	0	0.724169	-0.0136653	0	0.540702	0	0	56	150	0	1	0	0.728155	0	0	0.605714
HepG2	RDK	SVC	0	0.2	45	119.4	0	0.998333	0	0.725395	-0.00956365	0	0.549491	1	0	55	150	0.0178571	1	1	0.73301	0.114307	0.0350877	0.548571
HepG2	RDK	GaussianProcessClassifier	0	0	45	119.6	0	1	0	0.726608	0	0	0.585045	0	0	56	150	0	1	0	0.728155	0	0	0.571786
HepG2	RDK	DecisionTreeClassifier	13.8	31	31.2	88.6	0.306667	0.740616	0.312451	0.621996	0.0492512	0.308336	0.523641	12	43	44	107	0.214286	0.713333	0.218182	0.57767	-0.0727938	0.216216	0.46381
HepG2	RDK	RandomForestClassifier	4.8	9.6	40.2	110	0.106667	0.91965	0.324542	0.697443	0.0378596	0.15502	0.612136	12	19	44	131	0.214286	0.873333	0.387097	0.694175	0.109028	0.275862	0.565357
HepG2	RDK	MLPClassifier	5.4	8	39.6	111.6	0.12	0.933151	0.4422	0.710843	0.0957779	0.179996	0.643881	4	4	52	146	0.0714286	0.973333	0.5	0.728155	0.103079	0.125	0.69381
HepG2	RDK	AdaBoostClassifier	6.8	14.6	38.2	105	0.151111	0.878053	0.315437	0.679254	0.037002	0.197517	0.583865	10	15	46	135	0.178571	0.9	0.4	0.703883	0.107052	0.246914	0.655595
HepG2	RDK	GaussianNB	14.6	20.2	30.4	99.4	0.324444	0.831162	0.42279	0.692624	0.171185	0.366554	0.635753	24	23	32	127	0.428571	0.846667	0.510638	0.73301	0.29181	0.466019	0.718452
HepG2	RDK	QuadraticDiscriminantAnalysis	21	42.8	24	76.8	0.466667	0.641653	0.389747	0.594028	0.121893	0.352464	0.553997	42	92	14	58	0.75	0.386667	0.313433	0.485437	0.127522	0.442105	0.605833
HepG2	RDK	GradientBoostingClassifier	6.8	11.8	38.2	107.8	0.151111	0.901359	0.375155	0.696238	0.0768208	0.213441	0.6256	8	10	48	140	0.142857	0.933333	0.444444	0.718447	0.12004	0.216216	0.64881
HepG2	RDK	XGBClassifier	10.4	17.2	34.6	102.4	0.231111	0.856064	0.38602	0.68524	0.107235	0.283872	0.609976	17	28	39	122	0.303571	0.813333	0.377778	0.674757	0.125879	0.336634	0.554643
HepG2	NRI	LogisticRegression	1	0.6	44	119	0.0222222	0.995	0.6	0.729061	0.0746474	0.0427382	0.557143	1	1	55	149	0.0178571	0.993333	0.5	0.728155	0.050776	0.0344828	0.575952
HepG2	NRI	KNeighborsClassifier	3.8	8.8	41.2	110.8	0.0844444	0.926415	0.288571	0.696223	0.0146967	0.128923	0.516512	7	22	49	128	0.125	0.853333	0.241379	0.65534	-0.027717	0.164706	0.453571
HepG2	NRI	SVC	0	0	45	119.6	0	1	0	0.726608	0	0	0.498997	0	0	56	150	0	1	0	0.728155	0	0	0.45
HepG2	NRI	SVC	0.2	0.8	44.8	118.8	0.00444444	0.993319	0.1	0.722964	-0.0118942	0.00851064	0.500348	1	1	55	149	0.0178571	0.993333	0.5	0.728155	0.050776	0.0344828	0.485952
HepG2	NRI	GaussianProcessClassifier	1.2	0.8	43.8	118.8	0.0266667	0.993305	0.533333	0.729039	0.0768429	0.0501995	0.58663	1	1	55	149	0.0178571	0.993333	0.5	0.728155	0.050776	0.0344828	0.572381
HepG2	NRI	DecisionTreeClassifier	14	31.2	31	88.4	0.311111	0.73916	0.30687	0.622136	0.0489844	0.308169	0.525135	24	45	32	105	0.428571	0.7	0.347826	0.626214	0.121199	0.384	0.564286
HepG2	NRI	RandomForestClassifier	4.6	10.8	40.4	108.8	0.102222	0.909762	0.307421	0.68898	0.0208105	0.151665	0.526967	4	21	52	129	0.0714286	0.86	0.16	0.645631	-0.0934272	0.0987654	0.514702
HepG2	NRI	MLPClassifier	0.6	0.4	44.4	119.2	0.0133333	0.996667	0.5	0.727827	0.0527192	0.0259019	0.546022	0	0	56	150	0	1	0	0.728155	0	0	0.538214
HepG2	NRI	AdaBoostClassifier	2.4	6.8	42.6	112.8	0.0533333	0.943151	0.256825	0.699874	-0.00790856	0.0871302	0.506927	2	7	54	143	0.0357143	0.953333	0.222222	0.703883	-0.0238393	0.0615385	0.551131
HepG2	NRI	GaussianNB	2.6	2.6	42.4	117	0.0577778	0.978235	0.494286	0.7266	0.0888959	0.101958	0.522171	4	6	52	144	0.0714286	0.96	0.4	0.718447	0.0650633	0.121212	0.610357
HepG2	NRI	QuadraticDiscriminantAnalysis	4.2	5	40.8	114.6	0.0933333	0.958109	0.538095	0.721729	0.113033	0.152108	0.571749	5	10	51	140	0.0892857	0.933333	0.333333	0.703883	0.0387304	0.140845	0.583571
HepG2	NRI	GradientBoostingClassifier	4.4	8.4	40.6	111.2	0.0977778	0.92979	0.321706	0.702343	0.0392221	0.148174	0.544164	5	15	51	135	0.0892857	0.9	0.25	0.679612	-0.0161002	0.131579	0.55119
HepG2	NRI	XGBClassifier	8.2	22	36.8	97.6	0.182222	0.81605	0.271846	0.642772	-0.0018347	0.217877	0.506323	11	32	45	118	0.196429	0.786667	0.255814	0.626214	-0.0185063	0.222222	0.517738
HepG2	ES	LogisticRegression	0	0	45	119.6	0	1	0	0.726608	0	0	0.56035	0	0	56	150	0	1	0	0.728155	0	0	0.608214
HepG2	ES	KNeighborsClassifier	4.4	6.4	40.6	113.2	0.0977778	0.946485	0.409242	0.714442	0.0795587	0.156264	0.501746	5	13	51	137	0.0892857	0.913333	0.277778	0.68932	0.00412637	0.135135	0.486607
HepG2	ES	SVC	10	24.2	35	95.4	0.222222	0.798207	0.13641	0.640525	0.0352962	0.127562	0.475254	1	6	55	144	0.0178571	0.96	0.142857	0.703883	-0.0543748	0.031746	0.391786
HepG2	ES	SVC	0	0	45	119.6	0	1	0	0.726608	0	0	0.519442	0	0	56	150	0	1	0	0.728155	0	0	0.602143
HepG2	ES	GaussianProcessClassifier	0	0	45	119.6	0	1	0	0.726608	0	0	0.558867	0	0	56	150	0	1	0	0.728155	0	0	0.608214
HepG2	ES	DecisionTreeClassifier	11.8	30.8	33.2	88.8	0.262222	0.742409	0.278763	0.611123	0.0054832	0.269983	0.50113	16	50	40	100	0.285714	0.666667	0.242424	0.563107	-0.045403	0.262295	0.47619
HepG2	ES	RandomForestClassifier	12	34	33	85.6	0.266667	0.715798	0.258278	0.59303	-0.0185468	0.257965	0.49219	20	49	36	101	0.357143	0.673333	0.289855	0.587379	0.0287287	0.32	0.482679
HepG2	ES	MLPClassifier	0	0	45	119.6	0	1	0	0.726608	0	0	0.440533	0	0	56	150	0	1	0	0.728155	0	0	0.391786
HepG2	ES	AdaBoostClassifier	0.6	2.6	44.4	117	0.0133333	0.978319	0.333333	0.714486	-0.00589722	0.0250494	0.536216	1	7	55	143	0.0178571	0.953333	0.125	0.699029	-0.0663435	0.03125	0.485179
HepG2	ES	GaussianNB	0	0	45	119.6	0	1	0	0.726608	0	0	0.5839	0	0	56	150	0	1	0	0.728155	0	0	0.535595
HepG2	ES	QuadraticDiscriminantAnalysis	0	0	45	119.6	0	1	0	0.726608	0	0	0.581862	0	0	56	150	0	1	0	0.728155	0	0	0.560119
HepG2	ES	GradientBoostingClassifier	5.2	8.8	39.8	110.8	0.115556	0.926485	0.397143	0.704775	0.0744448	0.17744	0.52937	8	16	48	134	0.142857	0.893333	0.333333	0.68932	0.0501872	0.2	0.511429
HepG2	ES	XGBClassifier	6	16	39	103.6	0.133333	0.866345	0.276718	0.66592	0.00108883	0.178822	0.518471	5	17	51	133	0.0892857	0.886667	0.227273	0.669903	-0.0346411	0.128205	0.482202
HepG2	EN	LogisticRegression	0	0	45	119.6	0	1	0	0.726608	0	0	0.565614	0	0	56	150	0	1	0	0.728155	0	0	0.490595
HepG2	EN	KNeighborsClassifier	5	10	40	109.6	0.111111	0.916401	0.338889	0.696245	0.044216	0.166332	0.515299	4	18	52	132	0.0714286	0.88	0.181818	0.660194	-0.0699681	0.102564	0.455476
HepG2	EN	SVC	0	0	45	119.6	0	1	0	0.726608	0	0	0.504596	0	0	56	150	0	1	0	0.728155	0	0	0.455476
HepG2	EN	SVC	0	0	45	119.6	0	1	0	0.726608	0	0	0.508633	0	0	56	150	0	1	0	0.728155	0	0	0.515476
HepG2	EN	GaussianProcessClassifier	0	0	45	119.6	0	1	0	0.726608	0	0	0.571952	0	0	56	150	0	1	0	0.728155	0	0	0.5075
HepG2	EN	DecisionTreeClassifier	14.4	36.8	30.6	82.8	0.32	0.692437	0.282749	0.590584	0.0125759	0.299683	0.506218	21	44	35	106	0.375	0.706667	0.323077	0.616505	0.0781841	0.347107	0.540833
HepG2	EN	RandomForestClassifier	5.6	14	39.4	105.6	0.124444	0.882969	0.290706	0.675588	0.0119339	0.1737	0.512437	10	18	46	132	0.178571	0.88	0.357143	0.68932	0.076039	0.238095	0.55119
HepG2	EN	MLPClassifier	0	0	45	119.6	0	1	0	0.726608	0	0	0.513263	0	0	56	150	0	1	0	0.728155	0	0	0.459167
HepG2	EN	AdaBoostClassifier	4.6	8.8	40.4	110.8	0.102222	0.926246	0.385994	0.700976	0.0590648	0.159413	0.583475	6	17	50	133	0.107143	0.886667	0.26087	0.674757	-0.00874529	0.151899	0.525
HepG2	EN	GaussianNB	0	0	45	119.6	0	1	0	0.726608	0	0	0.582116	0	0	56	150	0	1	0	0.728155	0	0	0.531905
HepG2	EN	QuadraticDiscriminantAnalysis	4.8	5.4	40.2	114.2	0.106667	0.95479	0.373684	0.722927	0.100299	0.161855	0.599432	5	16	51	134	0.0892857	0.893333	0.238095	0.674757	-0.0255575	0.12987	0.561071
HepG2	EN	GradientBoostingClassifier	4.8	9.6	40.2	110	0.106667	0.919762	0.32	0.69745	0.0373552	0.158513	0.561479	5	17	51	133	0.0892857	0.886667	0.227273	0.669903	-0.0346411	0.128205	0.562738
HepG2	EN	XGBClassifier	10	19	35	100.6	0.222222	0.841204	0.344424	0.671966	0.0739611	0.269602	0.553023	12	27	44	123	0.214286	0.82	0.307692	0.65534	0.038937	0.252632	0.545952
HepG2	DDN	LogisticRegression	0.6	1.2	44.4	118.4	0.0133333	0.98993	0.333333	0.722949	0.0273706	0.0250494	0.580912	1	0	55	150	0.0178571	1	1	0.73301	0.114307	0.0350877	0.523452
HepG2	DDN	KNeighborsClassifier	3	11	42	108.6	0.0666667	0.908095	0.215938	0.678056	-0.0396057	0.101398	0.490331	7	14	49	136	0.125	0.906667	0.333333	0.694175	0.0465636	0.181818	0.55131
HepG2	DDN	SVC	0.2	0	44.8	119.6	0.00444444	1	0.2	0.72782	0.0255031	0.00869565	0.486847	0	0	56	150	0	1	0	0.728155	0	0	0.4525
HepG2	DDN	SVC	0	0	45	119.6	0	1	0	0.726608	0	0	0.483178	0	0	56	150	0	1	0	0.728155	0	0	0.569167
HepG2	DDN	GaussianProcessClassifier	0	0	45	119.6	0	1	0	0.726608	0	0	0.551158	0	0	56	150	0	1	0	0.728155	0	0	0.539762
HepG2	DDN	DecisionTreeClassifier	13.4	32	31.6	87.6	0.297778	0.732465	0.29401	0.613607	0.029661	0.295218	0.515121	19	45	37	105	0.339286	0.7	0.296875	0.601942	0.0377694	0.316667	0.519643
HepG2	DDN	RandomForestClassifier	5.8	10.8	39.2	108.8	0.128889	0.909734	0.364665	0.696223	0.06096	0.185298	0.533458	5	10	51	140	0.0892857	0.933333	0.333333	0.703883	0.0387304	0.140845	0.450119
HepG2	DDN	MLPClassifier	0.2	0	44.8	119.6	0.00444444	1	0.2	0.727827	0.0254744	0.00869565	0.577242	0	0	56	150	0	1	0	0.728155	0	0	0.50631
HepG2	DDN	AdaBoostClassifier	4.4	9.6	40.6	110	0.0977778	0.919762	0.347092	0.695033	0.0369995	0.149467	0.547095	5	6	51	144	0.0892857	0.96	0.454545	0.723301	0.097532	0.149254	0.570893
HepG2	DDN	GaussianNB	11.8	32	33.2	87.6	0.262222	0.732507	0.230773	0.60391	-0.0186114	0.22972	0.527353	10	25	46	125	0.178571	0.833333	0.285714	0.65534	0.0141035	0.21978	0.585952
HepG2	DDN	QuadraticDiscriminantAnalysis	22.6	53.2	22.4	66.4	0.502222	0.555252	0.300371	0.540754	0.0546349	0.355395	0.550713	29	64	27	86	0.517857	0.573333	0.311828	0.558252	0.0815283	0.389262	0.575833
HepG2	DDN	GradientBoostingClassifier	5.2	8.8	39.8	110.8	0.115556	0.926485	0.378021	0.704797	0.0690924	0.176347	0.568825	7	11	49	139	0.125	0.926667	0.388889	0.708738	0.081402	0.189189	0.594583
HepG2	DDN	XGBClassifier	6.6	19	38.4	100.6	0.146667	0.841176	0.247269	0.651271	-0.0190357	0.182113	0.514762	9	21	47	129	0.160714	0.86	0.3	0.669903	0.0261272	0.209302	0.54881
HepG2	PDNC	LogisticRegression	0	0	45	119.6	0	1	0	0.726608	0	0	0.601622	0	0	56	150	0	1	0	0.728155	0	0	0.581905
HepG2	PDNC	KNeighborsClassifier	6	13.2	39	106.4	0.133333	0.889622	0.3118	0.682853	0.0315919	0.186257	0.540309	7	13	49	137	0.125	0.913333	0.35	0.699029	0.057603	0.184211	0.595833
HepG2	PDNC	SVC	0	0	45	119.6	0	1	0	0.726608	0	0	0.608138	0	0	56	150	0	1	0	0.728155	0	0	0.635357
HepG2	PDNC	SVC	0	0	45	119.6	0	1	0	0.726608	0	0	0.582292	0	0	56	150	0	1	0	0.728155	0	0	0.674643
HepG2	PDNC	GaussianProcessClassifier	4.4	4.4	40.6	115.2	0.0977778	0.963263	0.537179	0.726652	0.123804	0.158106	0.663938	2	2	54	148	0.0357143	0.986667	0.5	0.728155	0.0721627	0.0666667	0.653214
HepG2	PDNC	DecisionTreeClassifier	16.2	28.8	28.8	90.8	0.36	0.75923	0.357291	0.650089	0.118102	0.357831	0.559615	21	43	35	107	0.375	0.713333	0.328125	0.621359	0.0849239	0.35	0.544167
HepG2	PDNC	RandomForestClassifier	7.2	7.4	37.8	112.2	0.16	0.938123	0.498154	0.725366	0.153998	0.238217	0.628219	8	14	48	136	0.142857	0.906667	0.363636	0.699029	0.0713401	0.205128	0.633452
HepG2	PDNC	MLPClassifier	0	0	45	119.6	0	1	0	0.726608	0	0	0.611851	0	0	56	150	0	1	0	0.728155	0	0	0.613929
HepG2	PDNC	AdaBoostClassifier	10.8	14.2	34.2	105.4	0.24	0.881359	0.423022	0.706009	0.146674	0.302543	0.626646	19	29	37	121	0.339286	0.806667	0.395833	0.679612	0.153604	0.365385	0.604345
HepG2	PDNC	GaussianNB	25.6	39.8	19.4	79.8	0.568889	0.667213	0.391454	0.640347	0.215295	0.463268	0.6478	32	44	24	106	0.571429	0.706667	0.421053	0.669903	0.256422	0.484848	0.692738
HepG2	PDNC	QuadraticDiscriminantAnalysis	22	49.2	23	70.4	0.488889	0.588571	0.309881	0.561308	0.0700116	0.378808	0.563556	32	59	24	91	0.571429	0.606667	0.351648	0.597087	0.159559	0.435374	0.604286
HepG2	PDNC	GradientBoostingClassifier	7	11.4	38	108.2	0.155556	0.904636	0.384094	0.699845	0.0863612	0.221134	0.618712	10	13	46	137	0.178571	0.913333	0.434783	0.713592	0.129834	0.253165	0.629881
HepG2	PDNC	XGBClassifier	10.6	16.4	34.4	103.2	0.235556	0.862941	0.381642	0.691397	0.113557	0.285631	0.61634	12	23	44	127	0.214286	0.846667	0.342857	0.674757	0.0722101	0.263736	0.563333
HepG2	PKNC	LogisticRegression	0	0	45	119.6	0	1	0	0.726608	0	0	0.596893	0	0	56	150	0	1	0	0.728155	0	0	0.537024
HepG2	PKNC	KNeighborsClassifier	4.4	10.8	40.6	108.8	0.0977778	0.909678	0.28761	0.687709	0.0108961	0.145658	0.531335	7	12	49	138	0.125	0.92	0.368421	0.703883	0.0691918	0.186667	0.584405
HepG2	PKNC	SVC	0.4	0.4	44.6	119.2	0.00888889	0.996653	0.133333	0.7266	0.0144409	0.0166667	0.624953	0	0	56	150	0	1	0	0.728155	0	0	0.578452
HepG2	PKNC	SVC	0.2	0	44.8	119.6	0.00444444	1	0.2	0.72782	0.0255031	0.00869565	0.631567	0	1	56	149	0	0.993333	0	0.723301	-0.0426748	0	0.660714
HepG2	PKNC	GaussianProcessClassifier	3.4	3	41.6	116.6	0.0755556	0.97493	0.58	0.729054	0.123739	0.13051	0.652036	4	5	52	145	0.0714286	0.966667	0.444444	0.723301	0.0829194	0.123077	0.67381
HepG2	PKNC	DecisionTreeClassifier	14.4	35	30.6	84.6	0.32	0.707241	0.284905	0.601441	0.023768	0.299905	0.51362	22	39	34	111	0.392857	0.74	0.360656	0.645631	0.129472	0.376068	0.566429
HepG2	PKNC	RandomForestClassifier	4.2	4	40.8	115.6	0.0933333	0.966555	0.515	0.727827	0.121818	0.155913	0.655085	4	4	52	146	0.0714286	0.973333	0.5	0.728155	0.103079	0.125	0.622381
HepG2	PKNC	MLPClassifier	0	0	45	119.6	0	1	0	0.726608	0	0	0.64866	0	0	56	150	0	1	0	0.728155	0	0	0.655714
HepG2	PKNC	AdaBoostClassifier	12.4	19.6	32.6	100	0.275556	0.836134	0.383202	0.682875	0.123911	0.319122	0.61282	13	29	43	121	0.232143	0.806667	0.309524	0.650485	0.0428579	0.265306	0.595476
HepG2	PKNC	GaussianNB	29.6	48.8	15.4	70.8	0.657778	0.591933	0.378548	0.609933	0.223777	0.479546	0.663597	40	56	16	94	0.714286	0.626667	0.416667	0.650485	0.304089	0.526316	0.679762
HepG2	PKNC	QuadraticDiscriminantAnalysis	16.6	38.2	28.4	81.4	0.368889	0.680546	0.306602	0.595358	0.048254	0.333526	0.545174	23	53	33	97	0.410714	0.646667	0.302632	0.582524	0.0529089	0.348485	0.537143
HepG2	PKNC	GradientBoostingClassifier	8.2	11.8	36.8	107.8	0.182222	0.901443	0.418874	0.704775	0.11665	0.250783	0.626973	9	18	47	132	0.160714	0.88	0.333333	0.684466	0.0536757	0.216867	0.615
HepG2	PKNC	XGBClassifier	9.8	14.6	35.2	105	0.217778	0.877829	0.412989	0.697406	0.12347	0.280409	0.61479	14	16	42	134	0.25	0.893333	0.466667	0.718447	0.180788	0.325581	0.626667
HT1080	ALL_COMP	LogisticRegression	21.4	12.2	26.2	50.6	0.449645	0.805837	0.63398	0.652138	0.273967	0.524933	0.656698	32	20	28	58	0.533333	0.74359	0.615385	0.652174	0.28329	0.571429	0.670513
HT1080	ALL_COMP	KNeighborsClassifier	12.2	13.2	35.4	49.6	0.256117	0.789811	0.501162	0.559771	0.0613513	0.331472	0.542035	19	22	41	56	0.316667	0.717949	0.463415	0.543478	0.0375504	0.376238	0.578526
HT1080	ALL_COMP	SVC	19.2	8.6	28.4	54.2	0.403546	0.862929	0.691481	0.664881	0.304356	0.508107	0.685529	27	16	33	62	0.45	0.794872	0.627907	0.644928	0.262099	0.524272	0.671047
HT1080	ALL_COMP	SVC	0	0.4	47.6	62.4	0	0.993651	0	0.565225	-0.0331911	0	0.473526	0	0	60	78	0	1	0	0.565217	0	0	0.437286
HT1080	ALL_COMP	GaussianProcessClassifier	19.2	10.8	28.4	52	0.403901	0.828111	0.646694	0.644947	0.260609	0.486462	0.6696	33	18	27	60	0.55	0.769231	0.647059	0.673913	0.327856	0.594595	0.723504
HT1080	ALL_COMP	DecisionTreeClassifier	23.6	23.8	24	39	0.495656	0.621045	0.490587	0.567043	0.115655	0.489925	0.55835	37	37	23	41	0.616667	0.525641	0.5	0.565217	0.141464	0.552239	0.571154
HT1080	ALL_COMP	RandomForestClassifier	23	15.6	24.6	47.2	0.483156	0.751613	0.598923	0.635987	0.24505	0.533904	0.656485	32	22	28	56	0.533333	0.717949	0.592593	0.637681	0.255239	0.561404	0.725962
HT1080	ALL_COMP	MLPClassifier	25	17.2	22.6	45.6	0.526241	0.726318	0.59409	0.639574	0.25973	0.551577	0.668227	45	33	15	45	0.75	0.576923	0.576923	0.652174	0.326923	0.652174	0.671581
HT1080	ALL_COMP	AdaBoostClassifier	24.2	22.6	23.4	40.2	0.508245	0.640041	0.515838	0.583358	0.14885	0.510469	0.614033	37	23	23	55	0.616667	0.705128	0.616667	0.666667	0.321795	0.616667	0.675107
HT1080	ALL_COMP	GaussianNB	31.8	27	15.8	35.8	0.667908	0.570046	0.538918	0.612154	0.237279	0.59556	0.65843	44	34	16	44	0.733333	0.564103	0.564103	0.637681	0.297436	0.637681	0.722009
HT1080	ALL_COMP	QuadraticDiscriminantAnalysis	14.2	12.2	33.4	50.6	0.297961	0.80594	0.552095	0.586962	0.126175	0.383587	0.566019	23	17	37	61	0.383333	0.782051	0.575	0.608696	0.180707	0.46	0.575855
HT1080	ALL_COMP	GradientBoostingClassifier	23.2	18.6	24.4	44.2	0.487234	0.703789	0.557623	0.610565	0.196132	0.518967	0.637732	38	24	22	54	0.633333	0.692308	0.612903	0.666667	0.324533	0.622951	0.719444
HT1080	ALL_COMP	XGBClassifier	24	21	23.6	41.8	0.504167	0.665233	0.541261	0.596036	0.174114	0.518353	0.622213	34	22	26	56	0.566667	0.717949	0.607143	0.652174	0.28733	0.586207	0.70812
HT1080	CDK	LogisticRegression	22	12.6	25.6	50.2	0.462855	0.799283	0.632773	0.654038	0.278617	0.533667	0.679836	34	21	26	57	0.566667	0.730769	0.618182	0.65942	0.301159	0.591304	0.680769
HT1080	CDK	KNeighborsClassifier	11.4	10.6	36.2	52.2	0.239716	0.831234	0.531746	0.57602	0.0926462	0.327126	0.558619	19	16	41	62	0.316667	0.794872	0.542857	0.586957	0.127085	0.4	0.596795
HT1080	CDK	SVC	19.4	9.4	28.2	53.4	0.407624	0.850435	0.683344	0.65941	0.294825	0.507398	0.679218	35	17	25	61	0.583333	0.782051	0.673077	0.695652	0.373785	0.625	0.689103
HT1080	CDK	SVC	0.2	0.6	47.4	62.2	0.00416667	0.990374	0.0666667	0.565225	-0.0236023	0.00784314	0.434875	0	0	60	78	0	1	0	0.565217	0	0	0.434295
HT1080	CDK	GaussianProcessClassifier	21.4	12.4	26.2	50.4	0.449823	0.802611	0.634187	0.650369	0.271786	0.523606	0.686347	34	16	26	62	0.566667	0.794872	0.68	0.695652	0.372865	0.618182	0.719658
HT1080	CDK	DecisionTreeClassifier	22.2	26.6	25.4	36.2	0.466312	0.576037	0.462753	0.529107	0.0439266	0.462303	0.521174	29	37	31	41	0.483333	0.525641	0.439394	0.507246	0.00890611	0.460317	0.504487
HT1080	CDK	RandomForestClassifier	22.8	14	24.8	48.8	0.479167	0.777419	0.627262	0.648567	0.272752	0.539233	0.647691	34	22	26	56	0.566667	0.717949	0.607143	0.652174	0.28733	0.586207	0.689103
HT1080	CDK	MLPClassifier	22.2	12.2	25.4	50.6	0.466578	0.805479	0.651929	0.65941	0.293635	0.541956	0.689054	31	18	29	60	0.516667	0.769231	0.632653	0.65942	0.296169	0.568807	0.728205
HT1080	CDK	AdaBoostClassifier	26.4	20	21.2	42.8	0.554521	0.681618	0.56688	0.626912	0.23676	0.559995	0.652286	38	36	22	42	0.633333	0.538462	0.513514	0.57971	0.170776	0.567164	0.619872
HT1080	CDK	GaussianNB	30.6	24.4	17	38.4	0.643174	0.611418	0.556096	0.625061	0.252283	0.596268	0.662807	43	35	17	43	0.716667	0.551282	0.551282	0.623188	0.267949	0.623188	0.705769
HT1080	CDK	QuadraticDiscriminantAnalysis	18	21.6	29.6	41.2	0.379167	0.656272	0.447411	0.536249	0.0368919	0.393178	0.538088	19	20	41	58	0.316667	0.74359	0.487179	0.557971	0.0663401	0.383838	0.581197
HT1080	CDK	GradientBoostingClassifier	25	17	22.6	45.8	0.525089	0.729032	0.598942	0.64131	0.260874	0.558164	0.674207	33	24	27	54	0.55	0.692308	0.578947	0.630435	0.243955	0.564103	0.645513
HT1080	CDK	XGBClassifier	23.8	18	23.8	44.8	0.500355	0.713415	0.570397	0.621474	0.218548	0.532781	0.673639	35	20	25	58	0.583333	0.74359	0.636364	0.673913	0.331015	0.608696	0.663889
HT1080	RDK	LogisticRegression	17.6	10.8	30	52	0.36977	0.828264	0.624851	0.630369	0.226207	0.459647	0.650936	33	13	27	65	0.55	0.833333	0.717391	0.710145	0.403113	0.622642	0.665598
HT1080	RDK	KNeighborsClassifier	11.8	10.2	35.8	52.6	0.248138	0.837481	0.528986	0.583227	0.103266	0.336802	0.556812	21	14	39	64	0.35	0.820513	0.6	0.615942	0.19428	0.442105	0.608547
HT1080	RDK	SVC	16.8	8.6	30.8	54.2	0.353369	0.862929	0.681418	0.643063	0.261871	0.457031	0.65218	30	12	30	66	0.5	0.846154	0.714286	0.695652	0.372934	0.588235	0.688675
HT1080	RDK	SVC	0.2	0.4	47.4	62.4	0.00416667	0.993651	0.1	0.567027	-0.0128512	0.008	0.503974	0	1	60	77	0	0.987179	0	0.557971	-0.0749321	0	0.407051
HT1080	RDK	GaussianProcessClassifier	12.8	6.2	34.8	56.6	0.268794	0.901587	0.402809	0.62855	0.186099	0.32151	0.629318	0	0	60	78	0	1	0	0.565217	0	0	0.663462
HT1080	RDK	DecisionTreeClassifier	21.8	28.6	25.8	34.2	0.458156	0.544496	0.431197	0.507305	0.00242408	0.443833	0.501326	22	33	38	45	0.366667	0.576923	0.4	0.485507	-0.0571164	0.382609	0.471795
HT1080	RDK	RandomForestClassifier	21.2	18.8	26.4	44	0.445124	0.700614	0.52759	0.590565	0.149653	0.481622	0.587531	34	19	26	59	0.566667	0.75641	0.641509	0.673913	0.329292	0.60177	0.715705
HT1080	RDK	MLPClassifier	21.8	14.4	25.8	48.4	0.456915	0.770405	0.611523	0.635872	0.247434	0.501363	0.657399	34	16	26	62	0.566667	0.794872	0.68	0.695652	0.372865	0.618182	0.681838
HT1080	RDK	AdaBoostClassifier	25	21.6	22.6	41.2	0.525	0.656068	0.540579	0.599607	0.183424	0.529752	0.619622	37	27	23	51	0.616667	0.653846	0.578125	0.637681	0.268909	0.596774	0.649252
HT1080	RDK	GaussianNB	26.2	21.2	21.4	41.6	0.550177	0.662468	0.556944	0.614005	0.214487	0.551726	0.657029	39	27	21	51	0.65	0.653846	0.590909	0.652174	0.301536	0.619048	0.70812
HT1080	RDK	QuadraticDiscriminantAnalysis	20.6	22.4	27	40.4	0.432181	0.642448	0.486728	0.552695	0.0805146	0.441294	0.579673	29	18	31	60	0.483333	0.769231	0.617021	0.644928	0.264195	0.542056	0.671154
HT1080	RDK	GradientBoostingClassifier	22.8	18.2	24.8	44.6	0.479167	0.710189	0.55631	0.610549	0.194448	0.513482	0.628708	39	24	21	54	0.65	0.692308	0.619048	0.673913	0.340674	0.634146	0.727778
HT1080	RDK	XGBClassifier	23	21.4	24.6	41.4	0.483245	0.659447	0.515178	0.583423	0.145008	0.494031	0.591475	35	24	25	54	0.583333	0.692308	0.59322	0.644928	0.276202	0.588235	0.715385
HT1080	NRI	LogisticRegression	12.6	9	35	53.8	0.264805	0.856938	0.606686	0.601376	0.160177	0.363929	0.605648	20	15	40	63	0.333333	0.807692	0.571429	0.601449	0.160682	0.421053	0.629487
HT1080	NRI	KNeighborsClassifier	12	10	35.6	52.8	0.252482	0.841116	0.558617	0.58706	0.118967	0.336597	0.53602	19	13	41	65	0.316667	0.833333	0.59375	0.608696	0.176192	0.413043	0.63985
HT1080	NRI	SVC	10.2	7.2	37.4	55.6	0.213741	0.885612	0.63446	0.596134	0.150089	0.309619	0.627457	2	3	58	75	0.0333333	0.961538	0.4	0.557971	-0.0136043	0.0615385	0.607051
HT1080	NRI	SVC	15.4	11.2	32.2	51.6	0.324025	0.821864	0.595801	0.606912	0.174883	0.411398	0.632616	29	17	31	61	0.483333	0.782051	0.630435	0.652174	0.279078	0.54717	0.682265
HT1080	NRI	GaussianProcessClassifier	16.8	12.6	30.8	50.2	0.353014	0.79959	0.598269	0.607011	0.181103	0.436762	0.646337	24	13	36	65	0.4	0.833333	0.648649	0.644928	0.261119	0.494845	0.680983
HT1080	NRI	DecisionTreeClassifier	19.6	25.4	28	37.4	0.411082	0.595494	0.433944	0.516233	0.00648429	0.420558	0.503288	27	22	33	56	0.45	0.717949	0.55102	0.601449	0.173983	0.495413	0.583974
HT1080	NRI	RandomForestClassifier	22.2	22.6	25.4	40.2	0.466844	0.640195	0.496949	0.56534	0.108307	0.480402	0.590163	34	23	26	55	0.566667	0.705128	0.596491	0.644928	0.273643	0.581197	0.695299
HT1080	NRI	MLPClassifier	13.8	9.2	33.8	53.6	0.289628	0.853354	0.629834	0.610434	0.183844	0.381893	0.636649	15	14	45	64	0.25	0.820513	0.517241	0.572464	0.0857983	0.337079	0.637393
HT1080	NRI	AdaBoostClassifier	18.6	20	29	42.8	0.39078	0.681208	0.484892	0.556134	0.0759332	0.431936	0.568961	30	21	30	57	0.5	0.730769	0.588235	0.630435	0.237004	0.540541	0.601709
HT1080	NRI	GaussianNB	15.6	16.4	32	46.4	0.327571	0.739119	0.506357	0.561736	0.0799069	0.389027	0.566136	16	14	44	64	0.266667	0.820513	0.533333	0.57971	0.104777	0.355556	0.641453
HT1080	NRI	QuadraticDiscriminantAnalysis	8.4	7	39.2	55.8	0.176241	0.88853	0.5575	0.581572	0.0958798	0.263535	0.591566	12	7	48	71	0.2	0.910256	0.631579	0.601449	0.158627	0.303797	0.611111
HT1080	NRI	GradientBoostingClassifier	20	21.2	27.6	41.6	0.419947	0.662622	0.484934	0.55792	0.0845495	0.448961	0.582115	35	26	25	52	0.583333	0.666667	0.57377	0.630435	0.249547	0.578512	0.653419
HT1080	NRI	XGBClassifier	21.6	23.6	26	39.2	0.453812	0.624117	0.477776	0.550713	0.0785262	0.46512	0.566675	37	26	23	52	0.616667	0.666667	0.587302	0.644928	0.281981	0.601626	0.654487
HT1080	ES	LogisticRegression	0	0	47.6	62.8	0	1	0	0.568845	0	0	0.589724	0	0	60	78	0	1	0	0.565217	0	0	0.604487
HT1080	ES	KNeighborsClassifier	10.6	9.6	37	53.2	0.222784	0.847005	0.522357	0.577936	0.0883671	0.310424	0.569814	7	13	53	65	0.116667	0.833333	0.35	0.521739	-0.0704104	0.175	0.476923
HT1080	ES	SVC	7.4	7.2	40.2	55.6	0.154255	0.885714	0.3	0.570663	0.0592413	0.128333	0.505298	0	1	60	77	0	0.987179	0	0.557971	-0.0749321	0	0.395513
HT1080	ES	SVC	0	0	47.6	62.8	0	1	0	0.568845	0	0	0.448347	0	0	60	78	0	1	0	0.565217	0	0	0.604487
HT1080	ES	GaussianProcessClassifier	6.4	7.4	41.2	55.4	0.133333	0.881976	0.193818	0.559885	0.0194041	0.154973	0.592374	0	0	60	78	0	1	0	0.565217	0	0	0.604274
HT1080	ES	DecisionTreeClassifier	22	26.2	25.6	36.6	0.463032	0.582488	0.455148	0.530844	0.0452272	0.457206	0.526712	20	33	40	45	0.333333	0.576923	0.377358	0.471014	-0.0914701	0.353982	0.450855
HT1080	ES	RandomForestClassifier	21.4	25	26.2	37.8	0.448936	0.601792	0.462103	0.536265	0.0518625	0.453012	0.528985	20	22	40	56	0.333333	0.717949	0.47619	0.550725	0.0552495	0.392157	0.513996
HT1080	ES	MLPClassifier	0	0	47.6	62.8	0	1	0	0.568845	0	0	0.407633	0	0	60	78	0	1	0	0.565217	0	0	0.395513
HT1080	ES	AdaBoostClassifier	13.6	13.4	34	49.4	0.286702	0.786738	0.491029	0.570713	0.0797774	0.351999	0.551328	6	13	54	65	0.1	0.833333	0.315789	0.514493	-0.0959139	0.151899	0.54188
HT1080	ES	GaussianNB	33.8	35.8	13.8	27	0.709752	0.429442	0.487173	0.550581	0.141574	0.577036	0.591553	39	34	21	44	0.65	0.564103	0.534247	0.601449	0.212631	0.586466	0.596368
HT1080	ES	QuadraticDiscriminantAnalysis	33.8	35	13.8	27.8	0.709752	0.442755	0.491006	0.557871	0.157206	0.579557	0.59124	42	38	18	40	0.7	0.512821	0.525	0.594203	0.213736	0.6	0.614957
HT1080	ES	GradientBoostingClassifier	17.2	16.2	30.4	46.6	0.361436	0.741782	0.517771	0.577969	0.112445	0.424206	0.545408	14	17	46	61	0.233333	0.782051	0.451613	0.543478	0.0182741	0.307692	0.480235
HT1080	ES	XGBClassifier	21.4	20.6	26.2	42.2	0.449379	0.672145	0.516221	0.576052	0.126785	0.476433	0.577499	17	24	43	54	0.283333	0.692308	0.414634	0.514493	-0.0264243	0.336634	0.498611
HT1080	EN	LogisticRegression	0	0	47.6	62.8	0	1	0	0.568845	0	0	0.594472	0	0	60	78	0	1	0	0.565217	0	0	0.663675
HT1080	EN	KNeighborsClassifier	11.8	10.2	35.8	52.6	0.247784	0.837686	0.540028	0.583325	0.107319	0.338945	0.540471	13	14	47	64	0.216667	0.820513	0.481481	0.557971	0.0464604	0.298851	0.517842
HT1080	EN	SVC	10.2	10	37.4	52.8	0.214007	0.84127	0.397156	0.570614	0.0627186	0.270337	0.590925	20	16	40	62	0.333333	0.794872	0.555556	0.594203	0.144736	0.416667	0.64594
HT1080	EN	SVC	1.6	2.4	46	60.4	0.0340426	0.961905	0.08	0.561572	-0.00519787	0.0477612	0.47888	0	0	60	78	0	1	0	0.565217	0	0	0.664316
HT1080	EN	GaussianProcessClassifier	16.8	13.2	30.8	49.6	0.352837	0.789862	0.567425	0.601458	0.161655	0.426611	0.618775	25	17	35	61	0.416667	0.782051	0.595238	0.623188	0.214092	0.490196	0.687393
HT1080	EN	DecisionTreeClassifier	21	28.4	26.6	34.4	0.440869	0.548131	0.427151	0.5019	-0.0105816	0.433526	0.4945	28	29	32	49	0.466667	0.628205	0.491228	0.557971	0.0955169	0.478632	0.547436
HT1080	EN	RandomForestClassifier	20.6	19.8	27	43	0.433511	0.685049	0.510928	0.576282	0.12238	0.466705	0.576702	24	35	36	43	0.4	0.551282	0.40678	0.485507	-0.0488171	0.403361	0.529487
HT1080	EN	MLPClassifier	0	0	47.6	62.8	0	1	0	0.568845	0	0	0.570837	0	0	60	78	0	1	0	0.565217	0	0	0.653632
HT1080	EN	AdaBoostClassifier	24	23.4	23.6	39.4	0.504699	0.627701	0.50951	0.574349	0.135618	0.499632	0.589732	33	36	27	42	0.55	0.538462	0.478261	0.543478	0.0877058	0.511628	0.568483
HT1080	EN	GaussianNB	30.6	31.6	17	31.2	0.643085	0.496621	0.490572	0.559656	0.140421	0.556167	0.600682	41	33	19	45	0.683333	0.576923	0.554054	0.623188	0.258713	0.61194	0.679274
HT1080	EN	QuadraticDiscriminantAnalysis	32.2	31.2	15.4	31.6	0.675975	0.503021	0.508974	0.57792	0.180525	0.578971	0.628253	41	44	19	34	0.683333	0.435897	0.482353	0.543478	0.121525	0.565517	0.58141
HT1080	EN	GradientBoostingClassifier	20.2	22.8	27.4	40	0.424823	0.636866	0.469411	0.545356	0.0626891	0.443952	0.560396	27	35	33	43	0.45	0.551282	0.435484	0.507246	0.00127769	0.442623	0.511645
HT1080	EN	XGBClassifier	21.8	23.4	25.8	39.4	0.458422	0.627343	0.482703	0.554414	0.0867357	0.468441	0.582653	30	35	30	43	0.5	0.551282	0.461538	0.528986	0.0509296	0.48	0.563675
HT1080	DDN	LogisticRegression	14.4	11.4	33.2	51.4	0.303103	0.818433	0.556993	0.596167	0.141523	0.391767	0.624086	23	12	37	66	0.383333	0.846154	0.657143	0.644928	0.261474	0.484211	0.668162
HT1080	DDN	KNeighborsClassifier	12.8	11	34.8	51.8	0.269149	0.824936	0.536903	0.585225	0.112752	0.357303	0.567958	16	20	44	58	0.266667	0.74359	0.444444	0.536232	0.0115789	0.333333	0.525
HT1080	DDN	SVC	8.2	7.6	39.4	55.2	0.171365	0.878853	0.435714	0.574316	0.0713102	0.238814	0.634613	12	7	48	71	0.2	0.910256	0.631579	0.601449	0.158627	0.303797	0.679594
HT1080	DDN	SVC	1	1.6	46.6	61.2	0.0208333	0.974603	0.0769231	0.56344	-0.00703078	0.0327869	0.490303	0	0	60	78	0	1	0	0.565217	0	0	0.497009
HT1080	DDN	GaussianProcessClassifier	8.2	6.6	39.4	56.2	0.172606	0.895238	0.223651	0.583374	0.0719646	0.194382	0.621775	0	0	60	78	0	1	0	0.565217	0	0	0.68547
HT1080	DDN	DecisionTreeClassifier	22.2	23	25.4	39.8	0.466046	0.633743	0.489205	0.561523	0.100171	0.476209	0.549895	33	33	27	45	0.55	0.576923	0.5	0.565217	0.125958	0.52381	0.563462
HT1080	DDN	RandomForestClassifier	22.8	18.2	24.8	44.6	0.478369	0.710343	0.553321	0.610418	0.192775	0.512444	0.621637	26	29	34	49	0.433333	0.628205	0.472727	0.543478	0.0623088	0.452174	0.621047
HT1080	DDN	MLPClassifier	21.2	22.2	26.4	40.6	0.445213	0.646339	0.516291	0.559574	0.100221	0.468268	0.61214	29	21	31	57	0.483333	0.730769	0.58	0.623188	0.22081	0.527273	0.658547
HT1080	DDN	AdaBoostClassifier	23.8	19.2	23.8	43.6	0.5	0.694419	0.55545	0.610565	0.198265	0.525219	0.616341	38	24	22	54	0.633333	0.692308	0.612903	0.666667	0.324533	0.622951	0.65406
HT1080	DDN	GaussianNB	22	19.6	25.6	43.2	0.462057	0.688018	0.525899	0.590581	0.153012	0.489546	0.620632	36	23	24	55	0.6	0.705128	0.610169	0.65942	0.305749	0.605042	0.664103
HT1080	DDN	QuadraticDiscriminantAnalysis	13.2	11.2	34.4	51.6	0.276862	0.82171	0.529752	0.586962	0.113521	0.357491	0.594603	19	15	41	63	0.316667	0.807692	0.558824	0.594203	0.143068	0.404255	0.602137
HT1080	DDN	GradientBoostingClassifier	24.2	19	23.4	43.8	0.508599	0.697696	0.563415	0.616036	0.210785	0.532163	0.635539	33	27	27	51	0.55	0.653846	0.55	0.608696	0.203846	0.55	0.601923
HT1080	DDN	XGBClassifier	22.2	23.4	25.4	39.4	0.466755	0.62724	0.488666	0.557789	0.0952492	0.475154	0.580231	30	36	30	42	0.5	0.538462	0.454545	0.521739	0.0381691	0.47619	0.553205
HT1080	PDNC	LogisticRegression	0	0	47.6	62.8	0	1	0	0.568845	0	0	0.619575	0	0	60	78	0	1	0	0.565217	0	0	0.676282
HT1080	PDNC	KNeighborsClassifier	12.4	12.2	35.2	50.6	0.260284	0.80553	0.51119	0.570581	0.0811798	0.343087	0.557736	21	17	39	61	0.35	0.782051	0.552632	0.594203	0.146546	0.428571	0.587821
HT1080	PDNC	SVC	30.8	25	16.8	37.8	0.646277	0.601536	0.554071	0.62136	0.248827	0.591293	0.670053	43	32	17	46	0.716667	0.589744	0.573333	0.644928	0.304948	0.637037	0.707692
HT1080	PDNC	SVC	20.2	11	27.4	51.8	0.423848	0.824834	0.651992	0.652187	0.275324	0.504824	0.68857	33	13	27	65	0.55	0.833333	0.717391	0.710145	0.403113	0.622642	0.704487
HT1080	PDNC	GaussianProcessClassifier	22.8	13.4	24.8	49.4	0.479078	0.786278	0.637888	0.654005	0.283135	0.545873	0.669137	34	17	26	61	0.566667	0.782051	0.666667	0.688406	0.35814	0.612613	0.70812
HT1080	PDNC	DecisionTreeClassifier	21	22.8	26.6	40	0.440957	0.637071	0.479793	0.552547	0.079135	0.459524	0.539014	30	33	30	45	0.5	0.576923	0.47619	0.543478	0.0765559	0.487805	0.538462
HT1080	PDNC	RandomForestClassifier	21.4	14.8	26.2	48	0.449202	0.764465	0.587363	0.628649	0.224314	0.507247	0.621694	35	21	25	57	0.583333	0.730769	0.625	0.666667	0.317098	0.603448	0.692201
HT1080	PDNC	MLPClassifier	13	9.6	34.6	53.2	0.273227	0.846851	0.583535	0.599705	0.150401	0.368548	0.645036	27	16	33	62	0.45	0.794872	0.627907	0.644928	0.262099	0.524272	0.704701
HT1080	PDNC	AdaBoostClassifier	22.2	20.8	25.4	42	0.466578	0.668715	0.511657	0.581491	0.136205	0.487239	0.602795	38	30	22	48	0.633333	0.615385	0.558824	0.623188	0.246619	0.59375	0.640171
HT1080	PDNC	GaussianNB	31.8	29.8	15.8	33	0.668085	0.525397	0.517156	0.586962	0.193537	0.582143	0.648957	46	37	14	41	0.766667	0.525641	0.554217	0.630435	0.295967	0.643357	0.713675
HT1080	PDNC	QuadraticDiscriminantAnalysis	28.8	27	18.8	35.8	0.605408	0.569995	0.51622	0.585176	0.174867	0.55534	0.605185	42	38	18	40	0.7	0.512821	0.525	0.594203	0.213736	0.6	0.623077
HT1080	PDNC	GradientBoostingClassifier	23.8	18.6	23.8	44.2	0.500443	0.704199	0.56623	0.615921	0.210917	0.526011	0.630481	32	30	28	48	0.533333	0.615385	0.516129	0.57971	0.148212	0.52459	0.641239
HT1080	PDNC	XGBClassifier	22.8	17.8	24.8	45	0.478635	0.716539	0.559779	0.614103	0.200284	0.514395	0.641246	25	30	35	48	0.416667	0.615385	0.454545	0.528986	0.0324525	0.434783	0.576282
HT1080	PKNC	LogisticRegression	0	0	47.6	62.8	0	1	0	0.568845	0	0	0.601106	0	0	60	78	0	1	0	0.565217	0	0	0.666667
HT1080	PKNC	KNeighborsClassifier	13.2	10.8	34.4	52	0.277128	0.827957	0.549848	0.590532	0.126198	0.368	0.570174	15	16	45	62	0.25	0.794872	0.483871	0.557971	0.0532996	0.32967	0.589637
HT1080	PKNC	SVC	37	33	10.6	29.8	0.77695	0.473938	0.531459	0.605012	0.265557	0.62696	0.675232	45	41	15	37	0.75	0.474359	0.523256	0.594203	0.229517	0.616438	0.711538
HT1080	PKNC	SVC	19.4	10	28.2	52.8	0.407979	0.840911	0.670327	0.65407	0.283005	0.49898	0.684276	34	21	26	57	0.566667	0.730769	0.618182	0.65942	0.301159	0.591304	0.697009
HT1080	PKNC	GaussianProcessClassifier	21.2	13	26.4	49.8	0.445833	0.792985	0.622961	0.643161	0.257373	0.51598	0.669082	35	15	25	63	0.583333	0.807692	0.7	0.710145	0.403275	0.636364	0.733761
HT1080	PKNC	DecisionTreeClassifier	25.2	25.4	22.4	37.4	0.528901	0.595136	0.499829	0.566896	0.124116	0.512357	0.562018	31	29	29	49	0.516667	0.628205	0.516667	0.57971	0.144872	0.516667	0.572436
HT1080	PKNC	RandomForestClassifier	22.8	14.8	24.8	48	0.478546	0.764107	0.606473	0.64131	0.254572	0.531796	0.658448	35	20	25	58	0.583333	0.74359	0.636364	0.673913	0.331015	0.608696	0.708974
HT1080	PKNC	MLPClassifier	6.8	6.6	40.8	56.2	0.143617	0.895238	0.304348	0.570647	0.0477965	0.194223	0.649307	28	12	32	66	0.466667	0.846154	0.7	0.681159	0.341802	0.56	0.711752
HT1080	PKNC	AdaBoostClassifier	23	20.2	24.6	42.6	0.483777	0.678341	0.53128	0.594218	0.164324	0.504965	0.615243	37	35	23	43	0.616667	0.551282	0.513889	0.57971	0.166672	0.560606	0.645726
HT1080	PKNC	GaussianNB	29	23	18.6	39.8	0.608865	0.63405	0.557985	0.623227	0.241838	0.581162	0.664458	40	24	20	54	0.666667	0.692308	0.625	0.681159	0.356846	0.645161	0.716239
HT1080	PKNC	QuadraticDiscriminantAnalysis	19.4	21.4	28.2	41.4	0.407358	0.659345	0.478389	0.550713	0.0695668	0.438279	0.556914	28	23	32	55	0.466667	0.705128	0.54902	0.601449	0.176436	0.504505	0.597222
HT1080	PKNC	GradientBoostingClassifier	23	19.2	24.6	43.6	0.482447	0.694163	0.544017	0.603161	0.180418	0.50934	0.647396	31	24	29	54	0.516667	0.692308	0.563636	0.615942	0.21159	0.53913	0.667521
HT1080	PKNC	XGBClassifier	23.2	16.2	24.4	46.6	0.487411	0.741987	0.590106	0.632367	0.237709	0.533427	0.658304	29	25	31	53	0.483333	0.679487	0.537037	0.594203	0.165385	0.508772	0.625641
HUVEC	ALL_COMP	LogisticRegression	13.4	9	36.6	122.8	0.268	0.931749	0.601812	0.749196	0.272064	0.368278	0.697279	15	13	48	152	0.238095	0.921212	0.535714	0.732456	0.217047	0.32967	0.745551
HUVEC	ALL_COMP	KNeighborsClassifier	10.4	11.4	39.6	120.4	0.208	0.913532	0.487818	0.719483	0.170571	0.289565	0.62169	13	10	50	155	0.206349	0.939394	0.565217	0.736842	0.216401	0.302326	0.622655
HUVEC	ALL_COMP	SVC	3.4	2.8	46.6	129	0.068	0.978672	0.483333	0.728268	0.105063	0.109274	0.70712	15	13	48	152	0.238095	0.921212	0.535714	0.732456	0.217047	0.32967	0.740645
HUVEC	ALL_COMP	SVC	0	0	50	131.8	0	1	0	0.724971	0	0	0.414313	0	0	63	165	0	1	0	0.723684	0	0	0.487013
HUVEC	ALL_COMP	GaussianProcessClassifier	12.4	8.2	37.6	123.6	0.248	0.937833	0.612436	0.748091	0.264073	0.34905	0.711043	14	14	49	151	0.222222	0.915152	0.5	0.723684	0.187164	0.307692	0.744493
HUVEC	ALL_COMP	DecisionTreeClassifier	15.4	31	34.6	100.8	0.308	0.764677	0.330692	0.639117	0.0739393	0.315839	0.536339	26	38	37	127	0.412698	0.769697	0.40625	0.671053	0.181516	0.409449	0.591198
HUVEC	ALL_COMP	RandomForestClassifier	12	9	38	122.8	0.24	0.931691	0.559539	0.741424	0.23534	0.33466	0.688749	13	11	50	154	0.206349	0.933333	0.541667	0.732456	0.203532	0.298851	0.664358
HUVEC	ALL_COMP	MLPClassifier	14.4	10	35.6	121.8	0.288	0.92415	0.591949	0.749171	0.278164	0.385952	0.719632	13	10	50	155	0.206349	0.939394	0.565217	0.736842	0.216401	0.302326	0.74228
HUVEC	ALL_COMP	AdaBoostClassifier	14.2	19.2	35.8	112.6	0.284	0.854303	0.424039	0.697462	0.158999	0.339917	0.639466	19	21	44	144	0.301587	0.872727	0.475	0.714912	0.204945	0.368932	0.668013
HUVEC	ALL_COMP	GaussianNB	33.2	53	16.8	78.8	0.664	0.597895	0.383075	0.616046	0.234562	0.485031	0.690824	39	65	24	100	0.619048	0.606061	0.375	0.609649	0.202105	0.467066	0.667051
HUVEC	ALL_COMP	QuadraticDiscriminantAnalysis	16.2	28.2	33.8	103.6	0.324	0.786109	0.371191	0.659001	0.117045	0.335819	0.605955	14	30	49	135	0.222222	0.818182	0.318182	0.653509	0.0457827	0.261682	0.586628
HUVEC	ALL_COMP	GradientBoostingClassifier	13.6	13	36.4	118.8	0.272	0.90133	0.516855	0.728244	0.220746	0.354743	0.687803	13	18	50	147	0.206349	0.890909	0.419355	0.701754	0.126889	0.276596	0.723521
HUVEC	ALL_COMP	XGBClassifier	16.8	14.6	33.2	117.2	0.336	0.889174	0.541248	0.737053	0.268068	0.412078	0.68571	18	11	45	154	0.285714	0.933333	0.62069	0.754386	0.293985	0.391304	0.657816
HUVEC	CDK	LogisticRegression	13.2	8	36.8	123.8	0.264	0.939348	0.645419	0.753573	0.288903	0.36873	0.693971	12	12	51	153	0.190476	0.927273	0.5	0.723684	0.171573	0.275862	0.731121
HUVEC	CDK	KNeighborsClassifier	8.2	12	41.8	119.8	0.164	0.908952	0.406913	0.704086	0.103866	0.233267	0.563666	10	13	53	152	0.15873	0.921212	0.434783	0.710526	0.118699	0.232558	0.584416
HUVEC	CDK	SVC	1.6	2	48.4	129.8	0.032	0.984848	0.0888889	0.722773	0.0251927	0.0470588	0.711922	0	0	63	165	0	1	0	0.723684	0	0	0.750168
HUVEC	CDK	SVC	0	0	50	131.8	0	1	0	0.724971	0	0	0.459108	0	0	63	165	0	1	0	0.723684	0	0	0.507937
HUVEC	CDK	GaussianProcessClassifier	0	0	50	131.8	0	1	0	0.724971	0	0	0.65032	0	0	63	165	0	1	0	0.723684	0	0	0.612987
HUVEC	CDK	DecisionTreeClassifier	19	32.2	31	99.6	0.38	0.755748	0.373616	0.652395	0.135858	0.375853	0.567874	22	38	41	127	0.349206	0.769697	0.366667	0.653509	0.120747	0.357724	0.559452
HUVEC	CDK	RandomForestClassifier	12.8	10.6	37.2	121.2	0.256	0.919581	0.54534	0.737077	0.232938	0.346001	0.677241	16	15	47	150	0.253968	0.909091	0.516129	0.72807	0.212737	0.340426	0.731409
HUVEC	CDK	MLPClassifier	12.4	10.4	37.6	121.4	0.248	0.921131	0.547057	0.735984	0.227917	0.335313	0.714647	12	11	51	154	0.190476	0.933333	0.521739	0.72807	0.183834	0.27907	0.746128
HUVEC	CDK	AdaBoostClassifier	18.6	16.2	31.4	115.6	0.372	0.877053	0.538828	0.738164	0.284109	0.437261	0.713361	18	19	45	146	0.285714	0.884848	0.486486	0.719298	0.206861	0.36	0.668158
HUVEC	CDK	GaussianNB	30	41.6	20	90.2	0.6	0.684386	0.420017	0.661156	0.260358	0.493759	0.698889	30	42	33	123	0.47619	0.745455	0.416667	0.671053	0.213227	0.444444	0.688312
HUVEC	CDK	QuadraticDiscriminantAnalysis	34.2	64.4	15.8	67.4	0.684	0.511323	0.351154	0.558843	0.178571	0.460051	0.651962	47	93	16	72	0.746032	0.436364	0.335714	0.52193	0.167541	0.463054	0.662915
HUVEC	CDK	GradientBoostingClassifier	15	12.8	35	119	0.3	0.902949	0.536559	0.73712	0.250334	0.383503	0.689897	13	15	50	150	0.206349	0.909091	0.464286	0.714912	0.157281	0.285714	0.705051
HUVEC	CDK	XGBClassifier	17.2	18.2	32.8	113.6	0.344	0.861797	0.49864	0.71944	0.236227	0.397622	0.659641	26	20	37	145	0.412698	0.878788	0.565217	0.75	0.3248	0.477064	0.72102
HUVEC	RDK	LogisticRegression	11	8.4	39	123.4	0.22	0.936283	0.564666	0.739269	0.224529	0.314453	0.709891	13	15	50	150	0.206349	0.909091	0.464286	0.714912	0.157281	0.285714	0.702646
HUVEC	RDK	KNeighborsClassifier	9.8	9	40.2	122.8	0.196	0.931679	0.51361	0.729373	0.183956	0.281131	0.599853	13	17	50	148	0.206349	0.89697	0.433333	0.70614	0.136678	0.27957	0.564262
HUVEC	RDK	SVC	0	0	50	131.8	0	1	0	0.724971	0	0	0.705188	0	0	63	165	0	1	0	0.723684	0	0	0.720924
HUVEC	RDK	SVC	0.2	0.4	49.8	131.4	0.004	0.99697	0.1	0.723872	0.00149017	0.00769231	0.608804	0	0	63	165	0	1	0	0.723684	0	0	0.526888
HUVEC	RDK	GaussianProcessClassifier	0	0	50	131.8	0	1	0	0.724971	0	0	0.64647	0	0	63	165	0	1	0	0.723684	0	0	0.602116
HUVEC	RDK	DecisionTreeClassifier	18.2	31.2	31.8	100.6	0.364	0.763417	0.382245	0.65353	0.133782	0.370099	0.563708	28	42	35	123	0.444444	0.745455	0.4	0.662281	0.184102	0.421053	0.594949
HUVEC	RDK	RandomForestClassifier	15	11.2	35	120.6	0.3	0.915071	0.578669	0.745887	0.275179	0.392738	0.687012	17	20	46	145	0.269841	0.878788	0.459459	0.710526	0.18026	0.34	0.655411
HUVEC	RDK	MLPClassifier	12.4	9	37.6	122.8	0.248	0.931737	0.576069	0.743665	0.246639	0.342593	0.73144	13	14	50	151	0.206349	0.915152	0.481481	0.719298	0.168156	0.288889	0.722367
HUVEC	RDK	AdaBoostClassifier	13	15.4	37	116.4	0.26	0.883171	0.45954	0.71179	0.176693	0.331574	0.675714	24	22	39	143	0.380952	0.866667	0.521739	0.732456	0.275919	0.440367	0.71746
HUVEC	RDK	GaussianNB	27.2	35.6	22.8	96.2	0.544	0.729852	0.431885	0.678775	0.256937	0.48069	0.692002	30	42	33	123	0.47619	0.745455	0.416667	0.671053	0.213227	0.444444	0.670418
HUVEC	RDK	QuadraticDiscriminantAnalysis	26.8	48	23.2	83.8	0.536	0.635577	0.378951	0.608293	0.167641	0.393255	0.645949	51	85	12	80	0.809524	0.484848	0.375	0.574561	0.268316	0.512563	0.691101
HUVEC	RDK	GradientBoostingClassifier	12.4	13	37.6	118.8	0.248	0.901376	0.476679	0.721693	0.187872	0.324957	0.691591	13	24	50	141	0.206349	0.854545	0.351351	0.675439	0.073854	0.26	0.680568
HUVEC	RDK	XGBClassifier	16.6	19.2	33.4	112.6	0.332	0.854337	0.471118	0.710692	0.211978	0.38669	0.679197	21	28	42	137	0.333333	0.830303	0.428571	0.692982	0.178142	0.375	0.635883
HUVEC	NRI	LogisticRegression	0.4	1	49.6	130.8	0.008	0.992424	0.3	0.721681	0.00968408	0.0155354	0.603533	0	2	63	163	0	0.987879	0	0.714912	-0.0581285	0	0.59115
HUVEC	NRI	KNeighborsClassifier	4.8	12	45.2	119.8	0.096	0.908941	0.274871	0.685368	0.00441119	0.142035	0.50061	2	12	61	153	0.031746	0.927273	0.142857	0.679825	-0.0763355	0.0519481	0.503608
HUVEC	NRI	SVC	0	0	50	131.8	0	1	0	0.724971	0	0	0.446855	0	0	63	165	0	1	0	0.723684	0	0	0.426551
HUVEC	NRI	SVC	0.2	0.6	49.8	131.2	0.004	0.995455	0.05	0.722773	-0.0016607	0.00740741	0.489471	0	0	63	165	0	1	0	0.723684	0	0	0.501106
HUVEC	NRI	GaussianProcessClassifier	0.4	0.8	49.6	131	0.008	0.993928	0.2	0.722767	-0.00240365	0.0153846	0.597452	0	2	63	163	0	0.987879	0	0.714912	-0.0581285	0	0.588648
HUVEC	NRI	DecisionTreeClassifier	15	35.4	35	96.4	0.3	0.731298	0.304816	0.612707	0.034345	0.29867	0.515649	15	41	48	124	0.238095	0.751515	0.267857	0.609649	-0.0107933	0.252101	0.494805
HUVEC	NRI	RandomForestClassifier	4.6	14.6	45.4	117.2	0.092	0.889232	0.253381	0.669965	-0.0225599	0.131856	0.54835	5	10	58	155	0.0793651	0.939394	0.333333	0.701754	0.0338366	0.128205	0.552092
HUVEC	NRI	MLPClassifier	0	0.2	50	131.6	0	0.998485	0	0.723872	-0.00914932	0	0.585282	0	0	63	165	0	1	0	0.723684	0	0	0.561231
HUVEC	NRI	AdaBoostClassifier	3.6	8.2	46.4	123.6	0.072	0.937786	0.28109	0.699678	0.0110972	0.113864	0.566623	5	8	58	157	0.0793651	0.951515	0.384615	0.710526	0.0595528	0.131579	0.600529
HUVEC	NRI	GaussianNB	2.4	8	47.6	123.8	0.048	0.939394	0.249028	0.694202	-0.00681455	0.0726809	0.591633	0	0	63	165	0	1	0	0.723684	0	0	0.574122
HUVEC	NRI	QuadraticDiscriminantAnalysis	2.4	4.4	47.6	127.4	0.048	0.966644	0.493626	0.713988	0.0584118	0.0849889	0.579331	2	8	61	157	0.031746	0.951515	0.2	0.697368	-0.0365518	0.0547945	0.60404
HUVEC	NRI	GradientBoostingClassifier	4.2	9	45.8	122.8	0.084	0.931737	0.320119	0.698573	0.0275637	0.132561	0.576291	4	10	59	155	0.0634921	0.939394	0.285714	0.697368	0.00537574	0.103896	0.585907
HUVEC	NRI	XGBClassifier	11.4	20.8	38.6	111	0.228	0.842274	0.35147	0.67328	0.0809546	0.273664	0.566258	12	26	51	139	0.190476	0.842424	0.315789	0.662281	0.0394771	0.237624	0.550842
HUVEC	ES	LogisticRegression	0	0	50	131.8	0	1	0	0.724971	0	0	0.559498	0	0	63	165	0	1	0	0.723684	0	0	0.605291
HUVEC	ES	KNeighborsClassifier	5.4	12	44.6	119.8	0.108	0.908952	0.305223	0.688659	0.0239266	0.158078	0.539606	2	10	61	155	0.031746	0.939394	0.166667	0.688596	-0.0577952	0.0533333	0.545166
HUVEC	ES	SVC	0	0.2	50	131.6	0	0.998485	0	0.723872	-0.00914932	0	0.495176	0	0	63	165	0	1	0	0.723684	0	0	0.605291
HUVEC	ES	SVC	0	0	50	131.8	0	1	0	0.724971	0	0	0.530616	0	0	63	165	0	1	0	0.723684	0	0	0.599904
HUVEC	ES	GaussianProcessClassifier	0	0	50	131.8	0	1	0	0.724971	0	0	0.557709	0	0	63	165	0	1	0	0.723684	0	0	0.605291
HUVEC	ES	DecisionTreeClassifier	14	33.8	36	98	0.28	0.743581	0.292971	0.616095	0.0239543	0.286297	0.512787	23	46	40	119	0.365079	0.721212	0.333333	0.622807	0.0839957	0.348485	0.543146
HUVEC	ES	RandomForestClassifier	15	34.6	35	97.2	0.3	0.737486	0.309629	0.617176	0.0406399	0.303026	0.562824	23	42	40	123	0.365079	0.745455	0.353846	0.640351	0.109486	0.359375	0.580135
HUVEC	ES	MLPClassifier	0	0	50	131.8	0	1	0	0.724971	0	0	0.438558	0	0	63	165	0	1	0	0.723684	0	0	0.394709
HUVEC	ES	AdaBoostClassifier	2.2	3.2	47.8	128.6	0.044	0.975711	0.335714	0.719471	0.0408851	0.0769449	0.574181	1	2	62	163	0.015873	0.987879	0.333333	0.719298	0.0147231	0.030303	0.573304
HUVEC	ES	GaussianNB	0	0	50	131.8	0	1	0	0.724971	0	0	0.567638	0	0	63	165	0	1	0	0.723684	0	0	0.61645
HUVEC	ES	QuadraticDiscriminantAnalysis	0	0	50	131.8	0	1	0	0.724971	0	0	0.565284	0	0	63	165	0	1	0	0.723684	0	0	0.634151
HUVEC	ES	GradientBoostingClassifier	3.6	10.8	46.4	121	0.072	0.917939	0.295348	0.685308	-0.00512828	0.109925	0.53796	4	9	59	156	0.0634921	0.945455	0.307692	0.701754	0.0172536	0.105263	0.631987
HUVEC	ES	XGBClassifier	8.6	18.8	41.4	113	0.172	0.857356	0.306952	0.668879	0.0339038	0.218802	0.531701	7	18	56	147	0.111111	0.890909	0.28	0.675439	0.00289127	0.159091	0.579125
HUVEC	EN	LogisticRegression	0	0	50	131.8	0	1	0	0.724971	0	0	0.642005	0	0	63	165	0	1	0	0.723684	0	0	0.601154
HUVEC	EN	KNeighborsClassifier	5.6	12.8	44.4	119	0.112	0.902834	0.30723	0.68535	0.0228631	0.16313	0.552193	8	14	55	151	0.126984	0.915152	0.363636	0.697368	0.0638141	0.188235	0.530063
HUVEC	EN	SVC	7.2	10.6	42.8	121.2	0.144	0.919697	0.165909	0.70629	0.0678691	0.151534	0.585223	0	0	63	165	0	1	0	0.723684	0	0	0.481578
HUVEC	EN	SVC	0	0	50	131.8	0	1	0	0.724971	0	0	0.50823	0	2	63	163	0	0.987879	0	0.714912	-0.0581285	0	0.548244
HUVEC	EN	GaussianProcessClassifier	0.4	1	49.6	130.8	0.008	0.992424	0.2	0.721687	-0.000880141	0.0153846	0.647767	0	1	63	164	0	0.993939	0	0.719298	-0.0410124	0	0.627225
HUVEC	EN	DecisionTreeClassifier	17.6	37.2	32.4	94.6	0.352	0.717754	0.320519	0.617176	0.0676257	0.334969	0.534877	16	46	47	119	0.253968	0.721212	0.258065	0.592105	-0.0249435	0.256	0.48759
HUVEC	EN	RandomForestClassifier	9.2	14.6	40.8	117.2	0.184	0.88929	0.39426	0.695313	0.0994581	0.248887	0.597663	10	20	53	145	0.15873	0.878788	0.333333	0.679825	0.0496317	0.215054	0.535065
HUVEC	EN	MLPClassifier	0	0	50	131.8	0	1	0	0.724971	0	0	0.626171	0	0	63	165	0	1	0	0.723684	0	0	0.556902
HUVEC	EN	AdaBoostClassifier	7.2	10.6	42.8	121.2	0.144	0.919593	0.431291	0.706278	0.103672	0.212082	0.645231	12	13	51	152	0.190476	0.921212	0.48	0.719298	0.159846	0.272727	0.57191
HUVEC	EN	GaussianNB	22.6	33.6	27.4	98.2	0.452	0.744934	0.407881	0.664404	0.192869	0.427302	0.645244	25	50	38	115	0.396825	0.69697	0.333333	0.614035	0.0892722	0.362319	0.595767
HUVEC	EN	QuadraticDiscriminantAnalysis	12	14.4	38	117.4	0.24	0.890747	0.457576	0.711784	0.166506	0.312815	0.663107	8	20	55	145	0.126984	0.878788	0.285714	0.671053	0.00786403	0.175824	0.624531
HUVEC	EN	GradientBoostingClassifier	10.2	12.2	39.8	119.6	0.204	0.907437	0.450082	0.713958	0.149082	0.278978	0.636179	11	14	52	151	0.174603	0.915152	0.44	0.710526	0.128455	0.25	0.591198
HUVEC	EN	XGBClassifier	14.6	20.8	35.4	111	0.292	0.842274	0.427945	0.690936	0.157756	0.345329	0.583018	10	33	53	132	0.15873	0.8	0.232558	0.622807	-0.0471764	0.188679	0.507937
HUVEC	DDN	LogisticRegression	3.8	4.8	46.2	127	0.076	0.963602	0.435556	0.719477	0.0804371	0.127182	0.665314	4	6	59	159	0.0634921	0.963636	0.4	0.714912	0.0592391	0.109589	0.686965
HUVEC	DDN	KNeighborsClassifier	6	8.6	44	123.2	0.12	0.934721	0.414156	0.710673	0.089521	0.182209	0.556145	5	10	58	155	0.0793651	0.939394	0.333333	0.701754	0.0338366	0.128205	0.527465
HUVEC	DDN	SVC	0	0	50	131.8	0	1	0	0.724971	0	0	0.573155	0	1	63	164	0	0.993939	0	0.719298	-0.0410124	0	0.327177
HUVEC	DDN	SVC	0	0	50	131.8	0	1	0	0.724971	0	0	0.539709	0	0	63	165	0	1	0	0.723684	0	0	0.558538
HUVEC	DDN	GaussianProcessClassifier	0	0	50	131.8	0	1	0	0.724971	0	0	0.658479	0	0	63	165	0	1	0	0.723684	0	0	0.64406
HUVEC	DDN	DecisionTreeClassifier	17.4	37.2	32.6	94.6	0.348	0.7178	0.319986	0.616107	0.0646395	0.332871	0.5329	22	49	41	116	0.349206	0.70303	0.309859	0.605263	0.0504439	0.328358	0.526118
HUVEC	DDN	RandomForestClassifier	10	13.8	40	118	0.2	0.895246	0.430225	0.704043	0.129195	0.270657	0.610425	7	13	56	152	0.111111	0.921212	0.35	0.697368	0.0510952	0.168675	0.589995
HUVEC	DDN	MLPClassifier	2.8	3.4	47.2	128.4	0.056	0.974242	0.565714	0.721687	0.0902634	0.0985372	0.652917	2	2	61	163	0.031746	0.987879	0.5	0.723684	0.0668442	0.0597015	0.660029
HUVEC	DDN	AdaBoostClassifier	6	10.2	44	121.6	0.12	0.922565	0.425146	0.70184	0.0808985	0.182486	0.635702	8	13	55	152	0.126984	0.921212	0.380952	0.701754	0.0745299	0.190476	0.627994
HUVEC	DDN	GaussianNB	14	16	36	115.8	0.28	0.878568	0.468803	0.713952	0.191154	0.347614	0.648694	15	21	48	144	0.238095	0.872727	0.416667	0.697368	0.135906	0.30303	0.614815
HUVEC	DDN	QuadraticDiscriminantAnalysis	6.8	9.2	43.2	122.6	0.136	0.930199	0.438788	0.711766	0.107894	0.204924	0.62863	10	11	53	154	0.15873	0.933333	0.47619	0.719298	0.142366	0.238095	0.612698
HUVEC	DDN	GradientBoostingClassifier	9	14.4	41	117.4	0.18	0.890817	0.381319	0.695277	0.0927335	0.240617	0.625104	10	14	53	151	0.15873	0.915152	0.416667	0.70614	0.107654	0.229885	0.614478
HUVEC	DDN	XGBClassifier	12.4	21	37.6	110.8	0.248	0.840608	0.368775	0.677621	0.100912	0.293374	0.58816	15	23	48	142	0.238095	0.860606	0.394737	0.688596	0.118431	0.29703	0.581818
HUVEC	PDNC	LogisticRegression	0	0	50	131.8	0	1	0	0.724971	0	0	0.654632	0	0	63	165	0	1	0	0.723684	0	0	0.624723
HUVEC	PDNC	KNeighborsClassifier	7	12.8	43	119	0.14	0.902915	0.348243	0.693079	0.0593906	0.198338	0.582293	13	13	50	152	0.206349	0.921212	0.5	0.723684	0.179461	0.292135	0.602261
HUVEC	PDNC	SVC	15.2	18	34.8	113.8	0.304	0.863324	0.510358	0.709544	0.211969	0.361004	0.691158	21	25	42	140	0.333333	0.848485	0.456522	0.70614	0.202598	0.385321	0.709572
HUVEC	PDNC	SVC	1.2	1.2	48.8	130.6	0.024	0.990909	0.38	0.724971	0.0522245	0.0438172	0.712839	0	0	63	165	0	1	0	0.723684	0	0	0.750553
HUVEC	PDNC	GaussianProcessClassifier	11.4	7.2	38.6	124.6	0.228	0.945362	0.612772	0.748078	0.255159	0.331684	0.707125	14	13	49	152	0.222222	0.921212	0.518519	0.72807	0.198511	0.311111	0.750649
HUVEC	PDNC	DecisionTreeClassifier	19.8	32.6	30.2	99.2	0.396	0.75273	0.375358	0.654575	0.145596	0.383961	0.574365	17	41	46	124	0.269841	0.751515	0.293103	0.618421	0.0219282	0.280992	0.510678
HUVEC	PDNC	RandomForestClassifier	12.4	8.6	37.6	123.2	0.248	0.934756	0.580921	0.745838	0.249471	0.339076	0.686132	16	8	47	157	0.253968	0.951515	0.666667	0.758772	0.299411	0.367816	0.708418
HUVEC	PDNC	MLPClassifier	4.4	4.6	45.6	127.2	0.088	0.965117	0.507937	0.72389	0.113795	0.149583	0.678274	4	7	59	158	0.0634921	0.957576	0.363636	0.710526	0.0439649	0.108108	0.667629
HUVEC	PDNC	AdaBoostClassifier	16.6	16.8	33.4	115	0.332	0.872588	0.501421	0.72389	0.237478	0.397813	0.672587	12	18	51	147	0.190476	0.890909	0.4	0.697368	0.107663	0.258065	0.712602
HUVEC	PDNC	GaussianNB	30.4	48	19.6	83.8	0.608	0.635878	0.386975	0.628171	0.22028	0.471857	0.687744	32	49	31	116	0.507937	0.70303	0.395062	0.649123	0.197118	0.444444	0.67494
HUVEC	PDNC	QuadraticDiscriminantAnalysis	28.6	52.8	21.4	79	0.572	0.599387	0.35203	0.591871	0.154513	0.434922	0.633165	38	59	25	106	0.603175	0.642424	0.391753	0.631579	0.222135	0.475	0.664839
HUVEC	PDNC	GradientBoostingClassifier	14	12.6	36	119.2	0.28	0.904395	0.520433	0.732651	0.230509	0.363174	0.708523	17	16	46	149	0.269841	0.90303	0.515152	0.72807	0.219716	0.354167	0.744396
HUVEC	PDNC	XGBClassifier	17.6	16.2	32.4	115.6	0.352	0.877076	0.518623	0.732645	0.261929	0.418277	0.682524	21	18	42	147	0.333333	0.890909	0.538462	0.736842	0.266297	0.411765	0.723136
HUVEC	PKNC	LogisticRegression	0	0	50	131.8	0	1	0	0.724971	0	0	0.632624	0	0	63	165	0	1	0	0.723684	0	0	0.601732
HUVEC	PKNC	KNeighborsClassifier	9.6	10.8	40.4	121	0.192	0.918089	0.458056	0.718372	0.150537	0.267624	0.586933	9	14	54	151	0.142857	0.915152	0.391304	0.701754	0.0861319	0.209302	0.57393
HUVEC	PKNC	SVC	15.4	18.4	34.6	113.4	0.308	0.86049	0.576877	0.708506	0.232622	0.338219	0.699804	20	19	43	146	0.31746	0.884848	0.512821	0.72807	0.24025	0.392157	0.733862
HUVEC	PKNC	SVC	6.4	4.8	43.6	127	0.128	0.963613	0.585788	0.733775	0.169997	0.203083	0.700812	2	6	61	159	0.031746	0.963636	0.25	0.70614	-0.0112221	0.056338	0.755748
HUVEC	PKNC	GaussianProcessClassifier	12	8	38	123.8	0.24	0.939255	0.604829	0.746955	0.256942	0.341863	0.689498	16	14	47	151	0.253968	0.915152	0.533333	0.732456	0.223724	0.344086	0.749206
HUVEC	PKNC	DecisionTreeClassifier	18	34.6	32	97.2	0.36	0.737462	0.340474	0.633635	0.0952408	0.349837	0.548731	22	45	41	120	0.349206	0.727273	0.328358	0.622807	0.0750766	0.338462	0.53824
HUVEC	PKNC	RandomForestClassifier	14.6	7.8	35.4	124	0.292	0.940793	0.65352	0.762352	0.314968	0.398325	0.69612	14	11	49	154	0.222222	0.933333	0.56	0.736842	0.222628	0.318182	0.704233
HUVEC	PKNC	MLPClassifier	2.2	1.4	47.8	130.4	0.044	0.989394	0.567619	0.729379	0.0988871	0.0803673	0.678562	2	3	61	162	0.031746	0.981818	0.4	0.719298	0.0414161	0.0588235	0.65368
HUVEC	PKNC	AdaBoostClassifier	17.4	22	32.6	109.8	0.348	0.833137	0.440104	0.699703	0.195528	0.386373	0.655558	17	24	46	141	0.269841	0.854545	0.414634	0.692982	0.144835	0.326923	0.633141
HUVEC	PKNC	GaussianNB	31.4	50	18.6	81.8	0.628	0.620645	0.385531	0.622658	0.223718	0.477073	0.696276	37	60	26	105	0.587302	0.636364	0.381443	0.622807	0.202297	0.4625	0.676287
HUVEC	PKNC	QuadraticDiscriminantAnalysis	21.6	44.2	28.4	87.6	0.432	0.664585	0.332829	0.600607	0.0917278	0.374017	0.58737	30	63	33	102	0.47619	0.618182	0.322581	0.578947	0.0858714	0.384615	0.598076
HUVEC	PKNC	GradientBoostingClassifier	13.2	13.4	36.8	118.4	0.264	0.898265	0.494719	0.72383	0.203871	0.341248	0.692576	18	14	45	151	0.285714	0.915152	0.5625	0.741228	0.258592	0.378947	0.722174
HUVEC	PKNC	XGBClassifier	15.6	13.6	34.4	118.2	0.312	0.896854	0.531152	0.736009	0.25267	0.392555	0.674789	12	11	51	154	0.190476	0.933333	0.521739	0.72807	0.183834	0.27907	0.699759
MCF.7	ALL_COMP	LogisticRegression	11.2	11.4	55.4	194.2	0.167978	0.944584	0.496723	0.754598	0.175707	0.250626	0.701708	15	12	69	245	0.178571	0.953307	0.555556	0.762463	0.210443	0.27027	0.690198
MCF.7	ALL_COMP	KNeighborsClassifier	11.8	14.6	54.8	191	0.177114	0.928998	0.453924	0.745041	0.156201	0.253587	0.613624	6	19	78	238	0.0714286	0.92607	0.24	0.715543	-0.00413499	0.110092	0.591069
MCF.7	ALL_COMP	SVC	0.2	0.2	66.4	205.4	0.00298507	0.999024	0.1	0.755328	0.0101344	0.0057971	0.407405	0	0	84	257	0	1	0	0.753666	0	0	0.302112
MCF.7	ALL_COMP	SVC	0	0	66.6	205.6	0	1	0	0.755328	0	0	0.465568	0	0	84	257	0	1	0	0.753666	0	0	0.503057
MCF.7	ALL_COMP	GaussianProcessClassifier	9.2	10.6	57.4	195	0.138173	0.948416	0.484835	0.750189	0.148156	0.213037	0.72813	17	10	67	247	0.202381	0.961089	0.62963	0.774194	0.260855	0.306306	0.716185
MCF.7	ALL_COMP	DecisionTreeClassifier	23.8	44.6	42.8	161	0.357666	0.783097	0.347537	0.678913	0.139196	0.351531	0.570382	19	68	65	189	0.22619	0.735409	0.218391	0.609971	-0.0379552	0.222222	0.4808
MCF.7	ALL_COMP	RandomForestClassifier	12	10.6	54.6	195	0.180054	0.948468	0.531067	0.760464	0.199757	0.267481	0.710511	15	14	69	243	0.178571	0.945525	0.517241	0.756598	0.191686	0.265487	0.667315
MCF.7	ALL_COMP	MLPClassifier	11.2	10.4	55.4	195.2	0.167933	0.949481	0.528095	0.758263	0.176114	0.221622	0.725783	7	4	77	253	0.0833333	0.984436	0.636364	0.762463	0.165266	0.147368	0.716463
MCF.7	ALL_COMP	AdaBoostClassifier	19.2	23.8	47.4	181.8	0.28815	0.884229	0.446473	0.738418	0.203161	0.349738	0.693935	25	21	59	236	0.297619	0.918288	0.543478	0.765396	0.272322	0.384615	0.703956
MCF.7	ALL_COMP	GaussianNB	45.8	80.6	20.8	125	0.688014	0.608061	0.366006	0.627456	0.257235	0.476043	0.692749	59	97	25	160	0.702381	0.622568	0.378205	0.642229	0.281043	0.491667	0.715444
MCF.7	ALL_COMP	QuadraticDiscriminantAnalysis	25.4	48.6	41.2	157	0.381863	0.763775	0.355615	0.67009	0.146858	0.356807	0.612978	28	46	56	211	0.333333	0.821012	0.378378	0.70088	0.161335	0.35443	0.648856
MCF.7	ALL_COMP	GradientBoostingClassifier	17.6	18.8	49	186.8	0.26445	0.908582	0.481071	0.750929	0.217222	0.339898	0.714275	20	11	64	246	0.238095	0.957198	0.645161	0.780059	0.292707	0.347826	0.713359
MCF.7	ALL_COMP	XGBClassifier	17.8	23	48.8	182.6	0.267209	0.888155	0.445541	0.736231	0.190408	0.331665	0.690144	26	22	58	235	0.309524	0.914397	0.541667	0.765396	0.277425	0.393939	0.698444
MCF.7	CDK	LogisticRegression	8.8	11.4	57.8	194.2	0.132067	0.944551	0.436518	0.745769	0.125289	0.201074	0.706	15	8	69	249	0.178571	0.968872	0.652174	0.774194	0.25331	0.280374	0.688067
MCF.7	CDK	KNeighborsClassifier	9	14.8	57.6	190.8	0.135188	0.928027	0.379323	0.734026	0.0960094	0.197338	0.596623	6	15	78	242	0.0714286	0.941634	0.285714	0.727273	0.0234131	0.114286	0.560172
MCF.7	CDK	SVC	0	2	66.6	203.6	0	0.990291	0	0.747996	-0.029561	0	0.645821	0	0	84	257	0	1	0	0.753666	0	0	0.655318
MCF.7	CDK	SVC	0	0	66.6	205.6	0	1	0	0.755328	0	0	0.518892	0	0	84	257	0	1	0	0.753666	0	0	0.454419
MCF.7	CDK	GaussianProcessClassifier	0	0	66.6	205.6	0	1	0	0.755328	0	0	0.617059	0	0	84	257	0	1	0	0.753666	0	0	0.596304
MCF.7	CDK	DecisionTreeClassifier	25.2	40.6	41.4	165	0.378245	0.802515	0.378595	0.698772	0.179617	0.377578	0.59038	29	56	55	201	0.345238	0.782101	0.341176	0.674487	0.126835	0.343195	0.56367
MCF.7	CDK	RandomForestClassifier	12	13	54.6	192.6	0.18019	0.936756	0.48718	0.751648	0.175676	0.260769	0.70558	16	16	68	241	0.190476	0.937743	0.5	0.753666	0.189455	0.275862	0.665555
MCF.7	CDK	MLPClassifier	12	12.4	54.6	193.2	0.179964	0.939645	0.482782	0.753843	0.176078	0.258311	0.73293	16	7	68	250	0.190476	0.972763	0.695652	0.780059	0.280448	0.299065	0.718733
MCF.7	CDK	AdaBoostClassifier	20.2	20.6	46.4	185	0.303437	0.899787	0.494075	0.753849	0.243973	0.374579	0.727924	26	32	58	225	0.309524	0.875486	0.448276	0.73607	0.212175	0.366197	0.707361
MCF.7	CDK	GaussianNB	36.4	52.6	30.2	153	0.546359	0.744168	0.409333	0.695801	0.266618	0.467076	0.698013	38	49	46	208	0.452381	0.809339	0.436782	0.721408	0.258682	0.444444	0.723967
MCF.7	CDK	QuadraticDiscriminantAnalysis	52	112.4	14.6	93.2	0.780687	0.453351	0.318487	0.533463	0.208373	0.450821	0.657815	64	120	20	137	0.761905	0.533074	0.347826	0.589443	0.254999	0.477612	0.700111
MCF.7	CDK	GradientBoostingClassifier	15.4	17.6	51.2	188	0.231162	0.914412	0.463078	0.747255	0.189934	0.306453	0.72549	19	22	65	235	0.22619	0.914397	0.463415	0.744868	0.186252	0.304	0.699602
MCF.7	CDK	XGBClassifier	19.4	23.2	47.2	182.4	0.291045	0.887175	0.456175	0.741378	0.211195	0.354623	0.700447	24	31	60	226	0.285714	0.879377	0.436364	0.733138	0.193405	0.345324	0.673013
MCF.7	RDK	LogisticRegression	7.6	11.2	59	194.4	0.114202	0.945555	0.43163	0.742087	0.107816	0.177232	0.705105	10	8	74	249	0.119048	0.968872	0.555556	0.759531	0.169415	0.196078	0.663656
MCF.7	RDK	KNeighborsClassifier	10	15	56.6	190.6	0.150023	0.927038	0.399405	0.736961	0.114499	0.217713	0.598032	21	18	63	239	0.25	0.929961	0.538462	0.762463	0.24364	0.341463	0.644293
MCF.7	RDK	SVC	3.6	7.2	63	198.4	0.0540027	0.964973	0.379097	0.742098	0.0449635	0.0814932	0.64776	1	0	83	257	0.0119048	1	1	0.756598	0.0948609	0.0235294	0.609644
MCF.7	RDK	SVC	0	0	66.6	205.6	0	1	0	0.755328	0	0	0.549274	0	0	84	257	0	1	0	0.753666	0	0	0.554544
MCF.7	RDK	GaussianProcessClassifier	11.8	13.2	54.8	192.4	0.177205	0.935832	0.484249	0.750162	0.171283	0.256127	0.729238	11	7	73	250	0.130952	0.972763	0.611111	0.765396	0.199853	0.215686	0.706272
MCF.7	RDK	DecisionTreeClassifier	26.4	48	40.2	157.6	0.396382	0.766555	0.357314	0.675991	0.158297	0.375165	0.581468	31	50	53	207	0.369048	0.805447	0.382716	0.697947	0.176669	0.375758	0.587248
MCF.7	RDK	RandomForestClassifier	14.4	16.6	52.2	189	0.216237	0.919247	0.466055	0.747245	0.183643	0.294494	0.722325	12	22	72	235	0.142857	0.914397	0.352941	0.72434	0.0823386	0.20339	0.676163
MCF.7	RDK	MLPClassifier	10.4	6.8	56.2	198.8	0.156219	0.966919	0.623368	0.768557	0.21496	0.23787	0.733562	14	11	70	246	0.166667	0.957198	0.56	0.762463	0.204758	0.256881	0.704558
MCF.7	RDK	AdaBoostClassifier	17.6	21	49	184.6	0.26436	0.897836	0.458252	0.742836	0.200497	0.334102	0.698667	23	23	61	234	0.27381	0.910506	0.5	0.753666	0.232476	0.353846	0.688276
MCF.7	RDK	GaussianNB	29.6	41.6	37	164	0.44446	0.797627	0.417879	0.711229	0.23776	0.430393	0.696056	29	45	55	212	0.345238	0.824903	0.391892	0.706745	0.177846	0.367089	0.676487
MCF.7	RDK	QuadraticDiscriminantAnalysis	18.2	26.4	48.4	179.2	0.273541	0.871665	0.439403	0.725202	0.178398	0.315546	0.677744	14	7	70	250	0.166667	0.972763	0.666667	0.774194	0.249905	0.266667	0.705994
MCF.7	RDK	GradientBoostingClassifier	15.4	14	51.2	191.6	0.230981	0.931939	0.530477	0.760458	0.227758	0.320497	0.724144	10	14	74	243	0.119048	0.945525	0.416667	0.741935	0.108773	0.185185	0.686539
MCF.7	RDK	XGBClassifier	19.2	27	47.4	178.6	0.288286	0.868648	0.415267	0.726689	0.179334	0.337846	0.681475	17	29	67	228	0.202381	0.88716	0.369565	0.718475	0.112937	0.261538	0.652863
MCF.7	NRI	LogisticRegression	1	0.8	65.6	204.8	0.0149706	0.996107	0.433333	0.75606	0.051239	0.0289051	0.594176	2	2	82	255	0.0238095	0.992218	0.5	0.753666	0.0641394	0.0454545	0.5825
MCF.7	NRI	KNeighborsClassifier	4.6	13.8	62	191.8	0.069109	0.932834	0.267912	0.721512	0.00842538	0.108689	0.500119	4	18	80	239	0.047619	0.929961	0.181818	0.71261	-0.0393217	0.0754717	0.552622
MCF.7	NRI	SVC	0	0	66.6	205.6	0	1	0	0.755328	0	0	0.522062	0	0	84	257	0	1	0	0.753666	0	0	0.53627
MCF.7	NRI	SVC	0	0.2	66.6	205.4	0	0.999029	0	0.754592	-0.00687676	0	0.562705	0	0	84	257	0	1	0	0.753666	0	0	0.518344
MCF.7	NRI	GaussianProcessClassifier	0.6	1	66	204.6	0.00904568	0.995141	0.18	0.753857	0.0132648	0.0170647	0.61897	0	1	84	256	0	0.996109	0	0.750733	-0.0310051	0	0.622985
MCF.7	NRI	DecisionTreeClassifier	20	49	46.6	156.6	0.300633	0.761705	0.288938	0.648799	0.0610455	0.293717	0.531169	29	60	55	197	0.345238	0.766537	0.325843	0.662757	0.109662	0.33526	0.555888
MCF.7	NRI	RandomForestClassifier	4.4	13.4	62.2	192.2	0.0659882	0.934843	0.263158	0.722261	0.00593398	0.105122	0.572136	4	17	80	240	0.047619	0.933852	0.190476	0.715543	-0.03321	0.0761905	0.516166
MCF.7	NRI	MLPClassifier	0.2	0.4	66.4	205.2	0.00298507	0.998049	0.1	0.754592	0.00318886	0.0057971	0.581459	1	0	83	257	0.0119048	1	1	0.756598	0.0948609	0.0235294	0.607097
MCF.7	NRI	AdaBoostClassifier	3.4	8	63.2	197.6	0.0510176	0.961075	0.280505	0.738427	0.0214864	0.085303	0.60715	10	12	74	245	0.119048	0.953307	0.454545	0.747801	0.126902	0.188679	0.619349
MCF.7	NRI	GaussianNB	2.4	5	64.2	200.6	0.0360018	0.975686	0.350556	0.745766	0.0354465	0.0649589	0.593317	2	4	82	253	0.0238095	0.984436	0.333333	0.747801	0.0270219	0.0444444	0.62317
MCF.7	NRI	QuadraticDiscriminantAnalysis	4.2	7.6	62.4	198	0.0632293	0.963064	0.359915	0.742841	0.0551931	0.105421	0.590453	8	4	76	253	0.0952381	0.984436	0.666667	0.765396	0.186309	0.166667	0.613535
MCF.7	NRI	GradientBoostingClassifier	4.4	7.2	62.2	198.4	0.0659882	0.964987	0.382168	0.745031	0.0665842	0.112326	0.58769	3	10	81	247	0.0357143	0.961089	0.230769	0.733138	-0.00719175	0.0618557	0.558505
MCF.7	NRI	XGBClassifier	11.2	25.6	55.4	180	0.168295	0.875496	0.306493	0.702413	0.0557072	0.216143	0.564626	12	42	72	215	0.142857	0.836576	0.222222	0.665689	-0.0242739	0.173913	0.517324
MCF.7	ES	LogisticRegression	0	0	66.6	205.6	0	1	0	0.755328	0	0	0.572014	0	0	84	257	0	1	0	0.753666	0	0	0.638179
MCF.7	ES	KNeighborsClassifier	2.4	11.6	64.2	194	0.0361375	0.94358	0.184377	0.721536	-0.0360801	0.0597946	0.505703	2	12	82	245	0.0238095	0.953307	0.142857	0.72434	-0.0496916	0.0408163	0.523786
MCF.7	ES	SVC	0.2	0.8	66.4	204.8	0.00298507	0.996117	0.04	0.75313	-0.00288336	0.00555556	0.507924	0	0	84	257	0	1	0	0.753666	0	0	0.638179
MCF.7	ES	SVC	0	0	66.6	205.6	0	1	0	0.755328	0	0	0.427228	0	0	84	257	0	1	0	0.753666	0	0	0.36247
MCF.7	ES	GaussianProcessClassifier	0	0	66.6	205.6	0	1	0	0.755328	0	0	0.567395	0	0	84	257	0	1	0	0.753666	0	0	0.638179
MCF.7	ES	DecisionTreeClassifier	15.2	51	51.4	154.6	0.228313	0.751954	0.229398	0.623801	-0.0198957	0.228625	0.48978	20	59	64	198	0.238095	0.770428	0.253165	0.639296	0.00870457	0.245399	0.502779
MCF.7	ES	RandomForestClassifier	16.6	51.4	50	154.2	0.249209	0.750036	0.245204	0.627491	-0.00024806	0.246901	0.51166	20	55	64	202	0.238095	0.785992	0.266667	0.651026	0.0250568	0.251572	0.55378
MCF.7	ES	MLPClassifier	0	0	66.6	205.6	0	1	0	0.755328	0	0	0.426724	0	0	84	257	0	1	0	0.753666	0	0	0.361821
MCF.7	ES	AdaBoostClassifier	1	1.4	65.6	204.2	0.0149706	0.993194	0.433333	0.753854	0.0426556	0.0286663	0.539758	0	3	84	254	0	0.988327	0	0.744868	-0.0538611	0	0.584422
MCF.7	ES	GaussianNB	0	0	66.6	205.6	0	1	0	0.755328	0	0	0.582374	0	0	84	257	0	1	0	0.753666	0	0	0.638179
MCF.7	ES	QuadraticDiscriminantAnalysis	0	0	66.6	205.6	0	1	0	0.755328	0	0	0.576532	0	0	84	257	0	1	0	0.753666	0	0	0.638457
MCF.7	ES	GradientBoostingClassifier	4.2	7	62.4	198.6	0.0630484	0.965977	0.416159	0.745044	0.0713639	0.107851	0.536607	1	6	83	251	0.0119048	0.976654	0.142857	0.739003	-0.0347671	0.021978	0.525732
MCF.7	ES	XGBClassifier	2.2	13.4	64.4	192.2	0.0329263	0.934852	0.145428	0.714181	-0.0582535	0.0535626	0.484314	4	6	80	251	0.047619	0.976654	0.4	0.747801	0.0619885	0.0851064	0.544817
MCF.7	EN	LogisticRegression	0	0	66.6	205.6	0	1	0	0.755328	0	0	0.592422	0	0	84	257	0	1	0	0.753666	0	0	0.569576
MCF.7	EN	KNeighborsClassifier	6	13.6	60.6	192	0.0901854	0.933839	0.297269	0.727419	0.0371217	0.137443	0.515034	7	18	77	239	0.0833333	0.929961	0.28	0.721408	0.0219767	0.12844	0.53041
MCF.7	EN	SVC	0.2	0	66.4	205.6	0.00298507	1	0.2	0.756063	0.0212513	0.00588235	0.477756	0	0	84	257	0	1	0	0.753666	0	0	0.402353
MCF.7	EN	SVC	0.2	0.6	66.4	205	0.0030303	0.997087	0.05	0.753857	0.000419099	0.00571429	0.575955	0	0	84	257	0	1	0	0.753666	0	0	0.600936
MCF.7	EN	GaussianProcessClassifier	0	0	66.6	205.6	0	1	0	0.755328	0	0	0.596404	0	0	84	257	0	1	0	0.753666	0	0	0.630443
MCF.7	EN	DecisionTreeClassifier	19.8	50.6	46.8	155	0.297648	0.753876	0.281077	0.642184	0.0503543	0.28855	0.525762	18	53	66	204	0.214286	0.793774	0.253521	0.651026	0.00855327	0.232258	0.50403
MCF.7	EN	RandomForestClassifier	6.8	14.6	59.8	191	0.101945	0.928979	0.299429	0.72667	0.043825	0.150725	0.550042	7	22	77	235	0.0833333	0.914397	0.241379	0.709677	-0.00350601	0.123894	0.529924
MCF.7	EN	MLPClassifier	0	0	66.6	205.6	0	1	0	0.755328	0	0	0.545796	0	0	84	257	0	1	0	0.753666	0	0	0.464888
MCF.7	EN	AdaBoostClassifier	2.2	4.2	64.4	201.4	0.0329715	0.979569	0.366667	0.747988	0.0377752	0.0595313	0.592208	0	5	84	252	0	0.980545	0	0.739003	-0.069741	0	0.603182
MCF.7	EN	GaussianNB	7.4	20.8	59.2	184.8	0.111624	0.898835	0.287515	0.70606	0.0276721	0.136743	0.589995	12	39	72	218	0.142857	0.848249	0.235294	0.674487	-0.0107451	0.177778	0.571012
MCF.7	EN	QuadraticDiscriminantAnalysis	3.4	8.4	63.2	197.2	0.0511986	0.959195	0.346636	0.736967	0.0287674	0.0760752	0.605707	0	0	84	257	0	1	0	0.753666	0	0	0.646656
MCF.7	EN	GradientBoostingClassifier	1.6	3.8	65	201.8	0.0239711	0.981525	0.306667	0.747239	0.0185316	0.0443726	0.578144	3	6	81	251	0.0357143	0.976654	0.333333	0.744868	0.0332441	0.0645161	0.593987
MCF.7	EN	XGBClassifier	10	26.6	56.6	179	0.150023	0.870632	0.274421	0.694355	0.0265492	0.19363	0.51822	12	28	72	229	0.142857	0.891051	0.3	0.706745	0.0454037	0.193548	0.547943
MCF.7	DDN	LogisticRegression	0.8	1.8	65.8	203.8	0.0119855	0.991238	0.2	0.751654	0.00151872	0.0223207	0.618151	3	4	81	253	0.0357143	0.984436	0.428571	0.750733	0.0612295	0.0659341	0.632435
MCF.7	DDN	KNeighborsClassifier	6	13.2	60.6	192.4	0.0900045	0.935809	0.308148	0.728881	0.0421155	0.139022	0.5456	11	9	73	248	0.130952	0.964981	0.55	0.759531	0.175916	0.211538	0.583982
MCF.7	DDN	SVC	0	0	66.6	205.6	0	1	0	0.755328	0	0	0.467037	0	0	84	257	0	1	0	0.753666	0	0	0.482444
MCF.7	DDN	SVC	0	0	66.6	205.6	0	1	0	0.755328	0	0	0.538654	0	0	84	257	0	1	0	0.753666	0	0	0.518344
MCF.7	DDN	GaussianProcessClassifier	0	0	66.6	205.6	0	1	0	0.755328	0	0	0.611429	0	0	84	257	0	1	0	0.753666	0	0	0.596628
MCF.7	DDN	DecisionTreeClassifier	22.2	50	44.4	155.6	0.333288	0.756798	0.306848	0.653197	0.087478	0.319228	0.545043	25	66	59	191	0.297619	0.743191	0.274725	0.633431	0.0397538	0.285714	0.520405
MCF.7	DDN	RandomForestClassifier	7.8	13.4	58.8	192.2	0.117187	0.934843	0.371521	0.734737	0.0842412	0.176946	0.597468	10	16	74	241	0.119048	0.937743	0.384615	0.73607	0.0922024	0.181818	0.644826
MCF.7	DDN	MLPClassifier	0	0	66.6	205.6	0	1	0	0.755328	0	0	0.593933	0	0	84	257	0	1	0	0.753666	0	0	0.607838
MCF.7	DDN	AdaBoostClassifier	4.8	7.6	61.8	198	0.0717775	0.963017	0.353333	0.745039	0.0637737	0.117686	0.612372	4	9	80	248	0.047619	0.964981	0.307692	0.739003	0.0283501	0.0824742	0.628034
MCF.7	DDN	GaussianNB	10.2	28	56.4	177.6	0.152691	0.864035	0.161765	0.690061	-0.00350894	0.122085	0.574015	3	5	81	252	0.0357143	0.980545	0.375	0.747801	0.0462843	0.0652174	0.583936
MCF.7	DDN	QuadraticDiscriminantAnalysis	13.6	34.4	53	171.2	0.20493	0.83291	0.314592	0.678862	0.0543563	0.183947	0.556777	6	27	78	230	0.0714286	0.894942	0.181818	0.692082	-0.0490115	0.102564	0.569807
MCF.7	DDN	GradientBoostingClassifier	3.6	9	63	196.6	0.0540479	0.956244	0.27011	0.735488	0.0174995	0.0896647	0.611233	3	11	81	246	0.0357143	0.957198	0.214286	0.730205	-0.0153903	0.0612245	0.636743
MCF.7	DDN	XGBClassifier	11.4	26	55.2	179.6	0.171416	0.873531	0.297085	0.701702	0.0529121	0.216459	0.593089	19	38	65	219	0.22619	0.85214	0.333333	0.697947	0.0904567	0.269504	0.617982
MCF.7	PDNC	LogisticRegression	0	0	66.6	205.6	0	1	0	0.755328	0	0	0.634181	0	0	84	257	0	1	0	0.753666	0	0	0.615898
MCF.7	PDNC	KNeighborsClassifier	8.6	16.8	58	188.8	0.129172	0.9183	0.32303	0.725194	0.064665	0.183124	0.582189	14	11	70	246	0.166667	0.957198	0.56	0.762463	0.204758	0.256881	0.578794
MCF.7	PDNC	SVC	1	5.8	65.6	199.8	0.0150158	0.971788	0.172222	0.737683	-0.0189009	0.0260157	0.610099	2	1	82	256	0.0238095	0.996109	0.666667	0.756598	0.0919059	0.045977	0.67204
MCF.7	PDNC	SVC	0	0	66.6	205.6	0	1	0	0.755328	0	0	0.69546	0	0	84	257	0	1	0	0.753666	0	0	0.752872
MCF.7	PDNC	GaussianProcessClassifier	10	11	56.6	194.6	0.150294	0.94654	0.489188	0.751667	0.158243	0.226329	0.726759	14	8	70	249	0.166667	0.968872	0.636364	0.771261	0.237718	0.264151	0.714517
MCF.7	PDNC	DecisionTreeClassifier	25	45	41.6	160.6	0.375396	0.781094	0.357537	0.681844	0.154104	0.365381	0.578245	32	53	52	204	0.380952	0.793774	0.376471	0.692082	0.174035	0.378698	0.587363
MCF.7	PDNC	RandomForestClassifier	12.8	11.6	53.8	194	0.192085	0.943566	0.531386	0.759742	0.206142	0.281167	0.698937	15	12	69	245	0.178571	0.953307	0.555556	0.762463	0.210443	0.27027	0.691055
MCF.7	PDNC	MLPClassifier	1	2.4	65.6	203.2	0.0151063	0.988335	0.233333	0.75018	0.0056728	0.0275942	0.70908	1	1	83	256	0.0119048	0.996109	0.5	0.753666	0.0452194	0.0232558	0.669817
MCF.7	PDNC	AdaBoostClassifier	21.6	26.8	45	178.8	0.324152	0.869609	0.45412	0.736234	0.220847	0.375276	0.699501	26	38	58	219	0.309524	0.85214	0.40625	0.718475	0.178398	0.351351	0.692676
MCF.7	PDNC	GaussianNB	38.8	62.2	27.8	143.4	0.582406	0.697523	0.386024	0.669344	0.24995	0.463969	0.693772	50	70	34	187	0.595238	0.727626	0.416667	0.695015	0.2913	0.490196	0.709283
MCF.7	PDNC	QuadraticDiscriminantAnalysis	36.4	87.4	30.2	118.2	0.546314	0.574852	0.298019	0.567984	0.106789	0.382054	0.62382	52	93	32	164	0.619048	0.638132	0.358621	0.633431	0.224146	0.454148	0.693394
MCF.7	PDNC	GradientBoostingClassifier	15.6	19.2	51	186.4	0.234328	0.906583	0.458198	0.742095	0.18471	0.308181	0.714675	21	21	63	236	0.25	0.918288	0.5	0.753666	0.220647	0.333333	0.699416
MCF.7	PDNC	XGBClassifier	17.4	21.8	49.2	183.8	0.26142	0.89399	0.443541	0.739175	0.189733	0.32702	0.676698	30	26	54	231	0.357143	0.898833	0.535714	0.765396	0.297706	0.428571	0.675885
MCF.7	PKNC	LogisticRegression	0	0	66.6	205.6	0	1	0	0.755328	0	0	0.614409	0	0	84	257	0	1	0	0.753666	0	0	0.581758
MCF.7	PKNC	KNeighborsClassifier	7.8	12.4	58.8	193.2	0.117277	0.939692	0.380322	0.738443	0.0914405	0.178923	0.56919	10	15	74	242	0.119048	0.941634	0.4	0.739003	0.100312	0.183486	0.59547
MCF.7	PKNC	SVC	2.8	9.2	63.8	196.4	0.0424242	0.955307	0.118667	0.731798	-0.0158075	0.0506247	0.601041	0	5	84	252	0	0.980545	0	0.739003	-0.069741	0	0.555494
MCF.7	PKNC	SVC	0	0	66.6	205.6	0	1	0	0.755328	0	0	0.699092	0	0	84	257	0	1	0	0.753666	0	0	0.734204
MCF.7	PKNC	GaussianProcessClassifier	10.4	10.6	56.2	195	0.156128	0.948473	0.501047	0.754581	0.169338	0.235913	0.71871	12	8	72	249	0.142857	0.968872	0.6	0.765396	0.204882	0.230769	0.716694
MCF.7	PKNC	DecisionTreeClassifier	22.4	52.4	44.2	153.2	0.336047	0.745134	0.299099	0.645136	0.0781376	0.315851	0.54059	35	64	49	193	0.416667	0.750973	0.353535	0.668622	0.159132	0.382514	0.58382
MCF.7	PKNC	RandomForestClassifier	8.8	9	57.8	196.6	0.132067	0.956192	0.499386	0.754579	0.154127	0.207156	0.700174	11	8	73	249	0.130952	0.968872	0.578947	0.762463	0.187515	0.213592	0.681814
MCF.7	PKNC	MLPClassifier	0.6	1.2	66	204.4	0.00904568	0.994156	0.173333	0.753124	0.0110328	0.0171498	0.69429	1	2	83	255	0.0119048	0.992218	0.333333	0.750733	0.0190224	0.0229885	0.663239
MCF.7	PKNC	AdaBoostClassifier	18.8	24.6	47.8	181	0.282316	0.880317	0.437396	0.734004	0.192471	0.341365	0.680612	26	34	58	223	0.309524	0.867704	0.433333	0.730205	0.200544	0.361111	0.656244
MCF.7	PKNC	GaussianNB	43	73	23.6	132.6	0.645455	0.644892	0.371516	0.645098	0.253198	0.470637	0.696016	58	92	26	165	0.690476	0.642023	0.386667	0.653959	0.288626	0.495726	0.706828
MCF.7	PKNC	QuadraticDiscriminantAnalysis	33.2	85.2	33.4	120.4	0.498688	0.585669	0.280871	0.564296	0.0734231	0.358557	0.568578	45	102	39	155	0.535714	0.603113	0.306122	0.58651	0.120787	0.38961	0.59672
MCF.7	PKNC	GradientBoostingClassifier	15.4	19.4	51.2	186.2	0.231343	0.905645	0.451659	0.740611	0.178126	0.298859	0.695411	20	17	64	240	0.238095	0.933852	0.540541	0.762463	0.238212	0.330579	0.68992
MCF.7	PKNC	XGBClassifier	19.6	21.8	47	183.8	0.29412	0.893971	0.475163	0.747258	0.22561	0.361329	0.692981	17	22	67	235	0.202381	0.914397	0.435897	0.739003	0.1581	0.276423	0.667964
NCI.H460	ALL_COMP	LogisticRegression	0.6	2.2	12.2	58.6	0.0474359	0.963825	0.216667	0.804332	0.0219616	0.0766667	0.616335	1	2	15	74	0.0625	0.973684	0.333333	0.815217	0.0772201	0.105263	0.626645
NCI.H460	ALL_COMP	KNeighborsClassifier	0.4	2.2	12.4	58.6	0.0320513	0.96377	0.25	0.801703	0.00884028	0.0542986	0.570273	1	3	15	73	0.0625	0.960526	0.25	0.804348	0.0427976	0.1	0.513569
NCI.H460	ALL_COMP	SVC	0	0	12.8	60.8	0	1	0	0.826101	0	0	0.558365	0	0	16	76	0	1	0	0.826087	0	0	0.660362
NCI.H460	ALL_COMP	SVC	0	0	12.8	60.8	0	1	0	0.826101	0	0	0.404189	0	0	16	76	0	1	0	0.826087	0	0	0.493832
NCI.H460	ALL_COMP	GaussianProcessClassifier	0	0	12.8	60.8	0	1	0	0.826101	0	0	0.513871	0	0	16	76	0	1	0	0.826087	0	0	0.601974
NCI.H460	ALL_COMP	DecisionTreeClassifier	2.2	10.4	10.6	50.4	0.170513	0.828852	0.182674	0.714587	0.00363214	0.174468	0.499683	2	14	14	62	0.125	0.815789	0.125	0.695652	-0.0592105	0.125	0.470395
NCI.H460	ALL_COMP	RandomForestClassifier	0.4	1.2	12.4	59.6	0.0307692	0.980164	0.15	0.815217	0.0158484	0.0501961	0.598445	1	2	15	74	0.0625	0.973684	0.333333	0.815217	0.0772201	0.105263	0.540296
NCI.H460	ALL_COMP	MLPClassifier	0.2	0	12.6	60.8	0.0153846	1	0.2	0.828804	0.0507063	0.0285714	0.649147	0	1	16	75	0	0.986842	0	0.815217	-0.0480986	0	0.646382
NCI.H460	ALL_COMP	AdaBoostClassifier	1.4	4	11.4	56.8	0.107692	0.934208	0.211429	0.790818	0.04583	0.142222	0.528239	0	3	16	73	0	0.960526	0	0.793478	-0.0842401	0	0.412007
NCI.H460	ALL_COMP	GaussianNB	6.4	23.2	6.4	37.6	0.497436	0.618798	0.218354	0.598297	0.0925117	0.30045	0.582556	5	18	11	58	0.3125	0.763158	0.217391	0.684783	0.0662266	0.25641	0.553454
NCI.H460	ALL_COMP	QuadraticDiscriminantAnalysis	0	0	12.8	60.8	0	1	0	0.826101	0	0	0.5	0	0	16	76	0	1	0	0.826087	0	0	0.5
NCI.H460	ALL_COMP	GradientBoostingClassifier	1.2	3	11.6	57.8	0.0923077	0.95082	0.36	0.801666	0.0804649	0.127804	0.619945	1	4	15	72	0.0625	0.947368	0.2	0.793478	0.0164995	0.0952381	0.527961
NCI.H460	ALL_COMP	XGBClassifier	1.4	2.6	11.4	58.2	0.108974	0.957158	0.390476	0.809811	0.118818	0.162343	0.636868	1	0	15	76	0.0625	1	1	0.836957	0.228468	0.117647	0.603618
NCI.H460	CDK	LogisticRegression	0.2	2.4	12.6	58.4	0.0153846	0.960656	0.2	0.796187	-0.0135898	0.0285714	0.632938	1	2	15	74	0.0625	0.973684	0.333333	0.815217	0.0772201	0.105263	0.602796
NCI.H460	CDK	KNeighborsClassifier	0.4	1.8	12.4	59	0.0307692	0.970383	0.2	0.807034	0.00732601	0.0533333	0.561127	2	2	14	74	0.125	0.973684	0.5	0.826087	0.183418	0.2	0.603618
NCI.H460	CDK	SVC	0	0	12.8	60.8	0	1	0	0.826101	0	0	0.54623	0	0	16	76	0	1	0	0.826087	0	0	0.60773
NCI.H460	CDK	SVC	0	0	12.8	60.8	0	1	0	0.826101	0	0	0.475343	0	0	16	76	0	1	0	0.826087	0	0	0.500822
NCI.H460	CDK	GaussianProcessClassifier	0	0	12.8	60.8	0	1	0	0.826101	0	0	0.51633	0	0	16	76	0	1	0	0.826087	0	0	0.541941
NCI.H460	CDK	DecisionTreeClassifier	3.4	12.2	9.4	48.6	0.265385	0.799508	0.215675	0.70659	0.0590329	0.235295	0.532446	4	19	12	57	0.25	0.75	0.173913	0.663043	0	0.205128	0.5
NCI.H460	CDK	RandomForestClassifier	0.2	1	12.6	59.8	0.0153846	0.983497	0.1	0.815217	-0.00260399	0.0266667	0.56318	1	1	15	75	0.0625	0.986842	0.5	0.826087	0.128247	0.111111	0.501645
NCI.H460	CDK	MLPClassifier	0	0	12.8	60.8	0	1	0	0.826101	0	0	0.429092	0	2	16	74	0	0.973684	0	0.804348	-0.0683986	0	0.338816
NCI.H460	CDK	AdaBoostClassifier	1	4.8	11.8	56	0.0794872	0.921257	0.141667	0.774639	-0.00678682	0.101587	0.522077	2	9	14	67	0.125	0.881579	0.181818	0.75	0.00768572	0.148148	0.54523
NCI.H460	CDK	GaussianNB	2.2	4.8	10.6	56	0.171795	0.921038	0.289286	0.790596	0.113115	0.212581	0.611673	1	4	15	72	0.0625	0.947368	0.2	0.793478	0.0164995	0.0952381	0.572368
NCI.H460	CDK	QuadraticDiscriminantAnalysis	3.2	10.8	9.6	50	0.247436	0.822077	0.385022	0.722991	0.106149	0.231757	0.551862	0	10	16	66	0	0.868421	0	0.717391	-0.160231	0	0.407072
NCI.H460	CDK	GradientBoostingClassifier	1	3.6	11.8	57.2	0.0794872	0.940874	0.190476	0.790855	0.0224776	0.110217	0.54662	2	4	14	72	0.125	0.947368	0.333333	0.804348	0.111094	0.181818	0.508224
NCI.H460	CDK	XGBClassifier	1.4	3.4	11.4	57.4	0.110256	0.944044	0.231667	0.798889	0.0653933	0.147339	0.583165	2	3	14	73	0.125	0.960526	0.4	0.815217	0.142995	0.190476	0.547697
NCI.H460	RDK	LogisticRegression	0	0	12.8	60.8	0	1	0	0.826101	0	0	0.537058	0	1	16	75	0	0.986842	0	0.815217	-0.0480986	0	0.430099
NCI.H460	RDK	KNeighborsClassifier	0.4	4	12.4	56.8	0.0320513	0.934044	0.106667	0.777083	-0.0483164	0.0485294	0.507587	0	3	16	73	0	0.960526	0	0.793478	-0.0842401	0	0.369243
NCI.H460	RDK	SVC	0	0	12.8	60.8	0	1	0	0.826101	0	0	0.461375	0	0	16	76	0	1	0	0.826087	0	0	0.449013
NCI.H460	RDK	SVC	0	0	12.8	60.8	0	1	0	0.826101	0	0	0.489588	0	0	16	76	0	1	0	0.826087	0	0	0.530428
NCI.H460	RDK	GaussianProcessClassifier	0	0	12.8	60.8	0	1	0	0.826101	0	0	0.417516	0	0	16	76	0	1	0	0.826087	0	0	0.467105
NCI.H460	RDK	DecisionTreeClassifier	3	11.2	9.8	49.6	0.234615	0.815792	0.214103	0.71455	0.0497484	0.222473	0.525204	2	19	14	57	0.125	0.75	0.0952381	0.641304	-0.112885	0.108108	0.4375
NCI.H460	RDK	RandomForestClassifier	0	0.2	12.8	60.6	0	0.996721	0	0.823399	-0.0108063	0	0.495488	0	0	16	76	0	1	0	0.826087	0	0	0.426398
NCI.H460	RDK	MLPClassifier	0	0.4	12.8	60.4	0	0.993388	0	0.820622	-0.0214255	0	0.570277	0	0	16	76	0	1	0	0.826087	0	0	0.422697
NCI.H460	RDK	AdaBoostClassifier	0.8	6.2	12	54.6	0.0615385	0.897923	0.0907937	0.752758	-0.0598488	0.0729644	0.492686	0	3	16	73	0	0.960526	0	0.793478	-0.0842401	0	0.45847
NCI.H460	RDK	GaussianNB	0	0.2	12.8	60.6	0	0.996667	0	0.823362	-0.0109713	0	0.499298	0	1	16	75	0	0.986842	0	0.815217	-0.0480986	0	0.534539
NCI.H460	RDK	QuadraticDiscriminantAnalysis	4.4	17.6	8.4	43.2	0.344872	0.710328	0.203007	0.646316	0.0468881	0.238205	0.550853	4	18	12	58	0.25	0.763158	0.181818	0.673913	0.0116921	0.210526	0.46875
NCI.H460	RDK	GradientBoostingClassifier	0.2	4.2	12.6	56.6	0.0153846	0.930929	0.0222222	0.771825	-0.0909789	0.0181818	0.494599	0	1	16	75	0	0.986842	0	0.815217	-0.0480986	0	0.54852
NCI.H460	RDK	XGBClassifier	1.6	4.4	11.2	56.4	0.126923	0.927596	0.270159	0.788078	0.0742194	0.167796	0.506339	1	2	15	74	0.0625	0.973684	0.333333	0.815217	0.0772201	0.105263	0.554276
NCI.H460	NRI	LogisticRegression	0	0	12.8	60.8	0	1	0	0.826101	0	0	0.575965	0	0	16	76	0	1	0	0.826087	0	0	0.71875
NCI.H460	NRI	KNeighborsClassifier	0.6	1.2	12.2	59.6	0.0461538	0.980219	0.333333	0.817882	0.069652	0.0785714	0.577226	0	2	16	74	0	0.973684	0	0.804348	-0.0683986	0	0.605263
NCI.H460	NRI	SVC	0	0	12.8	60.8	0	1	0	0.826101	0	0	0.588836	0	0	16	76	0	1	0	0.826087	0	0	0.555921
NCI.H460	NRI	SVC	0	0	12.8	60.8	0	1	0	0.826101	0	0	0.595292	0	0	16	76	0	1	0	0.826087	0	0	0.522204
NCI.H460	NRI	GaussianProcessClassifier	0.2	0	12.6	60.8	0.0153846	1	0.2	0.828804	0.0507063	0.0285714	0.591114	0	0	16	76	0	1	0	0.826087	0	0	0.614309
NCI.H460	NRI	DecisionTreeClassifier	3.4	9.6	9.4	51.2	0.266667	0.84224	0.253487	0.741873	0.103779	0.255772	0.554454	1	7	15	69	0.0625	0.907895	0.125	0.76087	-0.0398246	0.0833333	0.485197
NCI.H460	NRI	RandomForestClassifier	1.2	1.4	11.6	59.4	0.0935897	0.976995	0.35	0.823436	0.124924	0.147255	0.625841	1	1	15	75	0.0625	0.986842	0.5	0.826087	0.128247	0.111111	0.515214
NCI.H460	NRI	MLPClassifier	0	0	12.8	60.8	0	1	0	0.826101	0	0	0.567083	0	0	16	76	0	1	0	0.826087	0	0	0.574836
NCI.H460	NRI	AdaBoostClassifier	1	4	11.8	56.8	0.0769231	0.934208	0.176364	0.785413	0.012677	0.102614	0.54781	1	2	15	74	0.0625	0.973684	0.333333	0.815217	0.0772201	0.105263	0.610609
NCI.H460	NRI	GaussianNB	0	0.2	12.8	60.6	0	0.996667	0	0.823362	-0.0109713	0	0.56805	1	0	15	76	0.0625	1	1	0.836957	0.228468	0.117647	0.626645
NCI.H460	NRI	QuadraticDiscriminantAnalysis	0	0.6	12.8	60.2	0	0.990164	0	0.817993	-0.0261944	0	0.614981	0	0	16	76	0	1	0	0.826087	0	0	0.541118
NCI.H460	NRI	GradientBoostingClassifier	1.8	3.4	11	57.4	0.139744	0.943989	0.411905	0.804147	0.144242	0.204799	0.646877	1	3	15	73	0.0625	0.960526	0.25	0.804348	0.0427976	0.1	0.581826
[truncated: 885 more rows]

## Sheet: Table S8
Supplementary Table S8 - Performance metrics of ML models for each cell-line trained using correlation-based features generated from Nfeature
[truncated: 2,731 more rows]

[truncated: 5 more sheets: Table S9, Table S10, Table S11, Table S12, Table S13]
